# Supplementary material for: Marine phytoplankton functional types exhibit diverse responses to thermal change
Source: Nat Commun. 2021 Nov 5;12:6413. doi: 10.1038/s41467-021-26651-8 (PMC8571312; doi:10.1038/s41467-021-26651-8)
Supplement: Supplementary file 4 — Source Data [file 41467_2021_26651_MOESM4_ESM.xlsx]

## Sheet: Figure 1
Figure 1
	isolate.code	source	isolation.latitude	isolation.longitude	habitat	name	speciesname	strain	clone	species	genus	family	order	class	phylum	kingdom	domain	group	mu.wlist	mu.alist	mu.blist	mu.c.opt.list	mu.c.opt.val.list	mu.g.opt.list	mu.g.opt.val.list
	7	Southern Ocean, Indian sector	-58	62	marine	Chaetoceros deflandrei	Chaetoceros deflandrei			deflandrei	Chaetoceros	Chaetocerotaceae	Chaetocerotales	Bacillariophyceae	Ochrophyta	Chromista	Eukaryota	diatoms	54.733	0.387865	0.160492	-11.052	0.0658187	10.7843	0.79552
	8	Southern Ocean, Indian sector	-58	62	marine	Corethron pennatum	Corethron pennatum			pennatum	Corethron	Corethraceae	Corethrales	Bacillariophyceae	Ochrophyta	Chromista	Eukaryota	diatoms	36.27	0.411816	0.228542	-11.1752	0.0320272	3.10455	0.318131
	9	Southern Ocean, Indian sector	-58	62	marine	Fragilariopsis cylindrus	Fragilariopsis cylindrus			cylindrus	Fragilariopsis	Bacillariaceae	Bacillariales	Bacillariophyceae	Ochrophyta	Chromista	Eukaryota	diatoms	60.787	1.15474	0.154105	-20.0479	0.0525704	4.54161	0.803222
	10	Southern Ocean, Indian sector	-58	62	marine	Fragilariopsis kerguelensis	Fragilariopsis kerguelensis			kerguelensis	Fragilariopsis	Bacillariaceae	Bacillariales	Bacillariophyceae	Ochrophyta	Chromista	Eukaryota	diatoms	46.727	0.945594	0.209332	-15.3716	0.0378655	3.69805	0.6845
	11	Southern Ocean, Indian sector	-58	62	marine	Pseudo-nitzschia turgiduloides	Pseudo-nitzschia turgiduloides			turgiduloides	Pseudo-nitzschia	Bacillariaceae	Bacillariales	Bacillariophyceae	Ochrophyta	Chromista	Eukaryota	diatoms	10.4311	0.643384	0.0293963	3.85083	0.720498	4.2487	0.724732
	12	Southern Ocean, Indian sector	-58	62	marine	Stellarima microtrias	Stellarima microtrias			microtrias	Stellarima	Coscinodiscaceae	Coscinodiscales	Bacillariophyceae	Ochrophyta	Chromista	Eukaryota	diatoms	53.6381	1.36534	0.200531	-18.7776	0.0316162	3.51438	0.853922
	13	Southern Ocean, Indian sector	-58	62	marine	Synedra sp.	Synedra				Synedra	Fragilariaceae	Fragilariales	Bacillariophyceae	Ochrophyta	Chromista	Eukaryota	diatoms	54.9133	0.763904	0.263033	-19.4019	0.00464179	4.51488	0.604254
	14	Big Glory Bay, New Zealand	-46.98	168.12	marine	Emiliania huxleyi	Emiliania huxleyi			huxleyi	Emiliania	Noelaerhabdaceae	Isochrysidales	Coccolithophyceae	Haptophyta	Chromista	Eukaryota	coccolithophores	19.9893	0.309318	0.0572773	20.0059	0.972871	22.6639	1.05273
	15	West New Zealand	-42.18	169.5	marine	Emiliania huxleyi R strain TQ26	Emiliania huxleyi	R strain TQ26		huxleyi	Emiliania	Noelaerhabdaceae	Isochrysidales	Coccolithophyceae	Haptophyta	Chromista	Eukaryota	coccolithophores	28.3164	0.117011	0.140935	12.3726	0.669149	21.1144	1.41944
	24	SW Pacific Ocean	-36.3	174.81	marine	Gephyrocapsa oceanica strain AB1, CAWPOT	Gephyrocapsa oceanica	AB1, CAWPOT		oceanica	Gephyrocapsa	Noelaerhabdaceae	Isochrysidales	Coccolithophyceae	Haptophyta	Chromista	Eukaryota	coccolithophores	24.9011	0.262273	0.0688909	17.6867	0.886994	22.2949	1.0515
	25	Port River, Australia	-34.8	138.51	estuarine	Alexandrium minutum	Alexandrium minutum			minutum	Alexandrium	Gonyaulacaceae	Gonyaulacales	Dinophyceae	Dinophyta	Chromista	Eukaryota	dinoflagellates	59.9105	2.77298	-0.0784377	40.4777	0.115897	20.6717	0.30842
	26	South Atlantic, off South Africa	-34.28	17.18	marine	Calcidiscus leptoporus strain NS10-2	Calcidiscus leptoporus	NS10-2		leptoporus	Calcidiscus	Calcidiscaceae	Coccolithales	Coccolithophyceae	Haptophyta	Chromista	Eukaryota	coccolithophores	18.3992	0.449399	-0.00630656	15.7327	0.406951	15.4653	0.407293
	30	Indian Ocean, off S. Africa	-29.82	31.02	marine	Emiliania huxleyi strain S. Africa	Emiliania huxleyi	S. Africa		huxleyi	Emiliania	Noelaerhabdaceae	Isochrysidales	Coccolithophyceae	Haptophyta	Chromista	Eukaryota	coccolithophores	22.7836	0.221862	0.0620492	19.9634	0.765685	23.5827	0.861728
	32	South Atlantic, off Namibia	-25	12	marine	Coccolithus pelagicus ssp. braarudii	Coccolithus pelagicus	N476-2		pelagicus	Coccolithus	Coccolithaceae	Coccolithales	Coccolithophyceae	Haptophyta	Chromista	Eukaryota	coccolithophores	24.3526	0.306056	0.0158301	15.2825	0.389823	16.4466	0.393444
	33	South Atlantic, off Namibia	-23	14	marine	Calcidiscus leptoporus strain N482-1	Calcidiscus leptoporus	N482-1		leptoporus	Calcidiscus	Calcidiscaceae	Coccolithales	Coccolithophyceae	Haptophyta	Chromista	Eukaryota	coccolithophores	18.2022	0.142703	0.068914	15.8869	0.426494	18.5042	0.46855
	35	Innisfail, Queensland, Australia	-17.52	146.03	estuarine	Chaetoceros sp. strain CS256	Chaetoceros	CS256			Chaetoceros	Chaetocerotaceae	Chaetocerotales	Bacillariophyceae	Ochrophyta	Chromista	Eukaryota	diatoms	31.4606	4.07113	-0.0486011	34.7396	0.752421	29.415	0.862976
	40	Darwin Harbour, Northern Territory, Australia	-12.48	130.8	estuarine	Cylindrotheca closterium strain NT-6	Cylindrotheca closterium	NT-6		closterium	Cylindrotheca	Bacillariaceae	Bacillariales	Bacillariophyceae	Ochrophyta	Chromista	Eukaryota	diatoms	21.6891	2.36873	-0.0685782	26.8093	0.376747	23.2186	0.429103
	41	Darwin Harbour, Northern Territory, Australia	-12.48	130.8	estuarine	Nitzschia paleacea strain NT7	Nitzschia paleacea	NT7		paleacea	Nitzschia	Bacillariaceae	Bacillariales	Bacillariophyceae	Ochrophyta	Chromista	Eukaryota	diatoms	27.8056	0.162398	0.0486009	16.0567	0.354398	20.314	0.394993
	45	NA	-11.54	-28.58	marine	Pernambugia tuberosa strain GeoB*74	Pernambugia tuberosa	GeoB*74		tuberosa	Pernambugia		Peridiniales	Dinophyceae	Dinophyta	Chromista	Eukaryota	dinoflagellates	21.0279	0.148949	0.0339232	22.0188	0.314364	23.838	0.324365
	49	Atlantic, off South America	5	-52	marine	Skeletonema tropicum clone S. trop.	Skeletonema tropicum		S. trop.	tropicum	Skeletonema	Skeletonemaceae	Thalassiosirales	Bacillariophyceae	Ochrophyta	Chromista	Eukaryota	diatoms	24.3636	0.631232	0.0445369	24.0513	1.84244	27.1435	1.97823
	50	Atlantic, off South America	5	-52	marine	Skeletonema tropicum clone 21-L	Skeletonema tropicum		21-L	tropicum	Skeletonema	Skeletonemaceae	Thalassiosirales	Bacillariophyceae	Ochrophyta	Chromista	Eukaryota	diatoms	28.5547	0.0134754	0.181391	19.7806	0.487305	29.5725	1.52458
	51	Suriname	6	-54	marine	Asterionellopsis glacialis	Asterionellopsis glacialis			glacialis	Asterionellopsis	Fragilariaceae	Fragilariales	Bacillariophyceae	Ochrophyta	Chromista	Eukaryota	diatoms	43.8877	0.147852	0.105424	13.5778	0.618711	27.9988	1.60767
	52	Suriname	6	-54	marine	Odontella mobiliensis	Odontella mobiliensis			mobiliensis	Odontella	Triceratiaceae	Triceratiales	Bacillariophyceae	Ochrophyta	Chromista	Eukaryota	diatoms	22.3554	0.319581	0.0554096	23.6711	1.18633	26.8519	1.30039
	53	Suriname	6	-54	marine	Chaetoceros didymus	Chaetoceros didymus			didymus	Chaetoceros	Chaetocerotaceae	Chaetocerotales	Bacillariophyceae	Ochrophyta	Chromista	Eukaryota	diatoms	24.3997	2.74747	-0.0272612	23.1798	1.46049	21.2048	1.50088
	54	Suriname	6	-54	marine	Rhizosolenia setigera	Rhizosolenia setigera			setigera	Rhizosolenia	Rhizosoleniaceae	Rhizosoleniales	Bacillariophyceae	Ochrophyta	Chromista	Eukaryota	diatoms	23.6695	0.786983	0.0196099	22.6733	1.22761	24.0284	1.24415
	55	Suriname	6	-54	marine	Skeletonema tropicum clone fall	Skeletonema tropicum		fall	tropicum	Skeletonema	Skeletonemaceae	Thalassiosirales	Bacillariophyceae	Ochrophyta	Chromista	Eukaryota	diatoms	25.9927	0.806086	0.0306732	23.261	1.6453	25.7552	1.7107
	56	Suriname	6	-54	marine	Skeletonema tropicum clone spring	Skeletonema tropicum		spring	tropicum	Skeletonema	Skeletonemaceae	Thalassiosirales	Bacillariophyceae	Ochrophyta	Chromista	Eukaryota	diatoms	26.8451	0.0182553	0.169	20.6428	0.597695	29.3943	1.50796
	57	Suriname	6	-54	marine	Thalassionema nitzschioides	Thalassionema nitzschioides			nitzschioides	Thalassionema	Thalassionemataceae	Thalassionematales	Bacillariophyceae	Ochrophyta	Chromista	Eukaryota	diatoms	25.9555	0.182157	0.0886864	21.0977	1.18316	27.0149	1.58393
	58	West coast of Sabah, Malaysia	6	116.08	marine	Pyrodinium bahamense var. compressum strain PbSA01	Pyrodinium bahamense	PbSA01		bahamense	Pyrodinium	Goniodomataceae	Gonyaulacales	Dinophyceae	Dinophyta	Chromista	Eukaryota	dinoflagellates	22.3642	0.0423701	0.0658695	25.6256	0.229153	29.2893	0.260384
	59	NA	7.03	-48.23	marine	Leonella granifera strain GeoB*38	Leonella granifera	GeoB*38		granifera	Leonella			Dinophyceae	Dinophyta	Chromista	Eukaryota	dinoflagellates	40.6963	0.0114037	0.103537	19.4434	0.0853746	32.3095	0.194157
	61	NA	8.71	-52.5	marine	Leonella granifera strain GeoB*39	Leonella granifera	GeoB*39		granifera	Leonella			Dinophyceae	Dinophyta	Chromista	Eukaryota	dinoflagellates	17.5336	0.0333024	0.0997807	23.257	0.339078	26.5502	0.404526
	63	West of Costa Rica	9.81	-89.24	marine	Gymnodinium sp. isolate 581 (probably G. simplex)	Gymnodinium	isolate 581			Gymnodinium	Gymnodiniaceae	Gymnodiniales	Dinophyceae	Dinophyta	Chromista	Eukaryota	dinoflagellates	16.9637	0.159365	0.0634216	23.8512	0.72334	25.9882	0.775748
	64	NA	12.27	-58.33	marine	Calciodinellum albatrosianum Geob*26/5	Calciodinellum albatrosianum	Geob*26/5		albatrosianum	Calciodinellum	Peridiniaceae	Peridiniales	Dinophyceae	Dinophyta	Chromista	Eukaryota	dinoflagellates	56.2097	0.145457	-0.00118675	33.4626	0.139794	32.9953	0.139833
	68	Gulf of Tehuantepec, South of Mexico	14.67	-96.98	marine	Gymnodinium sp. isolate 582 (probably G. simplex)	Gymnodinium	isolate 582			Gymnodinium	Gymnodiniaceae	Gymnodiniales	Dinophyceae	Dinophyta	Chromista	Eukaryota	dinoflagellates	18.0603	0.621353	0.0248601	23.9943	1.12823	24.9949	1.14244
	74	upwelling zone off Northwest Africa	22.5	-16.5	marine	Stephanopyxis palmeriana	Stephanopyxis palmeriana			palmeriana	Stephanopyxis	Stephanopyxidaceae	Melosirales	Bacillariophyceae	Ochrophyta	Chromista	Eukaryota	diatoms	66.0622	13.4379	-0.0980967	42.9538	0.198782	18.5805	0.989133
	81	off Xiamen, China	24.49	118.11	marine	Skeletonema costatum	Skeletonema costatum			costatum	Skeletonema	Skeletonemaceae	Thalassiosirales	Bacillariophyceae	Ochrophyta	Chromista	Eukaryota	diatoms	25.8155	0.0654307	0.0836616	21.3008	0.388796	26.9381	0.504237
	82	off Xiamen, China	24.49	118.11	marine	Helicotheca tamesis	Helicotheca tamesis			tamesis	Helicotheca	Lithodesmiaceae	Lithodesmiales	Bacillariophyceae	Ochrophyta	Chromista	Eukaryota	diatoms	23.4743	0.182809	0.0534893	20.9644	0.561051	24.3424	0.616486
	83	just outside Gulf of Mexico	25.69	-79.98	marine	Gephyrocapsa oceanica var. typica strain A4727	Gephyrocapsa oceanica	A4727		oceanica	Gephyrocapsa	Noelaerhabdaceae	Isochrysidales	Coccolithophyceae	Haptophyta	Chromista	Eukaryota	coccolithophores	26.9812	0.128291	0.0947779	20.642	0.907517	27.2136	1.29036
	84	just outside Gulf of Mexico	25.74	-80.05	marine	Gephyrocapsa oceanica var. typica strain A4725	Gephyrocapsa oceanica	A4725		oceanica	Gephyrocapsa	Noelaerhabdaceae	Isochrysidales	Coccolithophyceae	Haptophyta	Chromista	Eukaryota	coccolithophores	22.0302	1.42774	-0.00654318	25.6208	1.20738	25.2255	1.20895
	85	Central Basin, Bah‚Äôa Concepti‚Äîn, Gulf of California, Mexico	26.65	-111.8	estuarine	Gymnodinium catenatum strain GCCV-10	Gymnodinium catenatum	GCCV-10		catenatum	Gymnodinium	Gymnodiniaceae	Gymnodiniales	Dinophyceae	Dinophyta	Chromista	Eukaryota	dinoflagellates	25.6345	0.0562046	0.058448	19.9205	0.180064	24.1886	0.205458
	86	Manasota, US	27.01	-82.42	marine	Karenia brevis strain MAN	Karenia brevis	MAN		brevis	Karenia	Kareniaceae	Gymnodiniales	Dinophyceae	Dinophyta	Chromista	Eukaryota	dinoflagellates	16.5811	0.323585	-0.0187794	21.2762	0.217002	20.6342	0.218317
	87	Baja California upwelling area	27.5	-115	marine	Thalassiosira rotula clone C8	Thalassiosira rotula		C8	rotula	Thalassiosira	Thalassiosiraceae	Thalassiosirales	Bacillariophyceae	Ochrophyta	Chromista	Eukaryota	diatoms	32.5642	0.660099	0.0384213	17.3809	1.28715	22.0538	1.41342
	89	Sargasso Sea	28.5	-67.39	marine	Synechococcus strain WH8103	Synechococcus	WH8103			Synechococcus	Synechococcaceae	Synechococcales	Cyanophyceae	Cyanobacteria	Bacteria	Prokaryota	cyanobacteria	22.4246	0.161501	0.0624621	23.234	0.689357	26.7702	0.774229
	90	Bushehr, Persian Gulf	28.9	50.75	marine	Amphiprora sp.	Amphiprora				Amphiprora	Amphipleuraceae	Naviculales	Bacillariophyceae	Ochrophyta	Chromista	Eukaryota	diatoms	24.3544	0.0414111	0.118985	21.8165	0.555233	28.2081	0.860588
	91	Bushehr, Persian Gulf	28.9	50.75	marine	Chaetoceros lorenzianus clone Bushehr	Chaetoceros lorenzianus		Bushehr	lorenzianus	Chaetoceros	Chaetocerotaceae	Chaetocerotales	Bacillariophyceae	Ochrophyta	Chromista	Eukaryota	diatoms	25.3528	0.953861	0.0142968	23.8578	1.34159	24.9994	1.3526
	93	Bushehr, Persian Gulf	28.9	50.75	marine	Leptocylindrus danicus	Leptocylindrus danicus			danicus	Leptocylindrus	Leptocylindraceae	Leptocylindrales	Bacillariophyceae	Ochrophyta	Chromista	Eukaryota	diatoms	20.7229	0.138305	0.0894803	23.5474	1.13739	27.6119	1.3845
	94	Sargasso Sea (120m depth)	28.98	-64.35	marine	Prochlorococcus marinus strain SS120	Prochlorococcus marinus	SS120		marinus	Prochlorococcus	Synechococcaceae	Synechococcales	Cyanophyceae	Cyanobacteria	Bacteria	Prokaryota	cyanobacteria	15.965	0.0450598	0.119787	20.0584	0.498062	23.2611	0.613299
	97	Apalachicola, US	29.71	-84.98	marine	Karenia brevis strain APA	Karenia brevis	APA		brevis	Karenia	Kareniaceae	Gymnodiniales	Dinophyceae	Dinophyta	Chromista	Eukaryota	dinoflagellates	20.248	0.091423	0.0509122	21.2909	0.270282	23.7485	0.288256
	106	Sargasso Sea	32	-62	marine	Emiliania huxleyi strain M181, Bigelow 1A1	Emiliania huxleyi	M181, Bigelow 1A1		huxleyi	Emiliania	Noelaerhabdaceae	Isochrysidales	Coccolithophyceae	Haptophyta	Chromista	Eukaryota	coccolithophores	29.5587	0.0788036	0.121796	15.565	0.52464	24.261	0.989198
	107	Sargasso Sea	32.17	-64.5	marine	Emiliania huxleyi strain CCMP373	Emiliania huxleyi	CCMP373, BT-6		huxleyi	Emiliania	Noelaerhabdaceae	Isochrysidales	Coccolithophyceae	Haptophyta	Chromista	Eukaryota	coccolithophores	28.9711	0.191375	0.0890715	14.1554	0.675247	21.2552	0.965583
	109	near Bermuda	32.3	-64.7	marine	Chaetoceros lorenzianus clone Bermuda	Chaetoceros lorenzianus		Bermuda	lorenzianus	Chaetoceros	Chaetocerotaceae	Chaetocerotales	Bacillariophyceae	Ochrophyta	Chromista	Eukaryota	diatoms	45.6925	0.0375486	0.149988	13.0975	0.267765	30.2298	1.53062
	110	Bermuda	32.3	-64.7	marine	Men. 5 (Diatom)								Bacillariophyceae	Ochrophyta	Chromista	Eukaryota	diatoms	26.9402	0.575222	0.0405764	23.8605	1.51463	27.3009	1.62793
	116	Scripps Institute of Oceanography pier, California, US	32.87	-117.26	marine	Akashiwo sanguinea	Akashiwo sanguinea			sanguinea	Akashiwo			Dinophyceae	Dinophyta	Chromista	Eukaryota	dinoflagellates	20.532	0.0547031	0.0766434	19.8271	0.250019	23.382	0.288953
	117	Goto Islands, Japan	32.93	128.26	marine	Cochlodinium polykrikoides strain 02B1	Cochlodinium polykrikoides	02B1		polykrikoides	Cochlodinium	Gymnodiniaceae	Gymnodiniales	Dinophyceae	Dinophyta	Chromista	Eukaryota	dinoflagellates	25.1555	0.05082	0.0933937	22.3775	0.410842	28.1861	0.556029
	118	Goto Islands, Japan	32.93	128.26	marine	Cochlodinium polykrikoides strain 02B2	Cochlodinium polykrikoides	02B2		polykrikoides	Cochlodinium	Gymnodiniaceae	Gymnodiniales	Dinophyceae	Dinophyta	Chromista	Eukaryota	dinoflagellates	25.4598	0.04673	0.0939394	22.4309	0.384343	28.3804	0.525304
	119	Nama wan, Japan	33.03	129.08	marine	Cochlodinium polykrikoides strain KG8-ND14	Cochlodinium polykrikoides	KG8-ND14		polykrikoides	Cochlodinium	Gymnodiniaceae	Gymnodiniales	Dinophyceae	Dinophyta	Chromista	Eukaryota	dinoflagellates	32.687	0.0278527	0.128452	17.4055	0.260522	27.7229	0.589698
	123	Suo-Nada, Western Seto Inland Sea, Japan	33.81	131.34	marine	Karenia mikimotoi	Karenia mikimotoi			mikimotoi	Karenia	Kareniaceae	Gymnodiniales	Dinophyceae	Dinophyta	Chromista	Eukaryota	dinoflagellates	36.4156	0.0246265	0.150167	13.3913	0.183968	26.1196	0.636109
	126	Cape Fear River, North Carolina	34	-77.94	estuarine	Pseudo-nitzschia americana	Pseudo-nitzschia americana			americana	Pseudo-nitzschia	Bacillariaceae	Bacillariales	Bacillariophyceae	Ochrophyta	Chromista	Eukaryota	diatoms	32.971	1.70066	0.01831	25.0549	2.69062	27.4894	2.75192
	129	Aso Bay, Tshushima, Nagasaki Prefecture, Japan	34.31	129.24	marine	Cochlodinium polykrikoides strain 03H1	Cochlodinium polykrikoides	03H1		polykrikoides	Cochlodinium	Gymnodiniaceae	Gymnodiniales	Dinophyceae	Dinophyta	Chromista	Eukaryota	dinoflagellates	25.7436	0.137619	0.0539281	23.5927	0.491175	27.6201	0.550575
	132	Harima-Nada, Eastern Seto Inland Sea, Japan	34.5	134.58	marine	Eucampia zodiacus	Eucampia zodiacus			zodiacus	Eucampia	Hemiaulaceae	Hemiaulales	Bacillariophyceae	Ochrophyta	Chromista	Eukaryota	diatoms	56.8776	0.185663	0.153371	0.286436	0.194002	22.9431	2.28863
	138	Sagami Bay, Japan	35.15	139.35	marine	Biceratium furca	Biceratium furca			furca	Biceratium	Ceratiaceae	Gonyaulacales	Dinophyceae	Dinophyta	Chromista	Eukaryota	dinoflagellates	21.5974	0.121445	0.0665658	21.1704	0.497045	24.6498	0.561539
	139	Sagami Bay, Japan	35.15	139.35	marine	Neoceratium fusus	Neoceratium fusus			fusus	Neoceratium	Ceratiaceae	Gonyaulacales	Dinophyceae	Dinophyta	Chromista	Eukaryota	dinoflagellates	22.4431	0.0533981	0.0924954	20.7229	0.363051	25.4948	0.462411
	140	Sagami Bay	35.15	139.35	marine	Chaetoceros pseudocurvisetus	Chaetoceros pseudocurvisetus			pseudocurvisetus	Chaetoceros	Chaetocerotaceae	Chaetocerotales	Bacillariophyceae	Ochrophyta	Chromista	Eukaryota	diatoms	19.9128	2.06385	-0.0116449	24.9906	1.54274	24.4159	1.54792
	146	Tokyo Bay	35.5	140	marine	Skeletonema costatum	Skeletonema costatum			costatum	Skeletonema	Skeletonemaceae	Thalassiosirales	Bacillariophyceae	Ochrophyta	Chromista	Eukaryota	diatoms	32.6276	0.645174	0.0364573	18.5789	1.27011	23.064	1.38268
	169	Monterrey Bay, CA, USA	36.61	-121.89	marine	Peridinium sp. strain 1	Peridinium	1			Peridinium	Peridiniaceae	Peridiniales	Dinophyceae	Dinophyta	Chromista	Eukaryota	dinoflagellates	22.4025	0.62522	-0.00523977	18.2694	0.568145	17.9411	0.568634
	170	Monterrey Bay, CA, USA	36.61	-121.89	marine	Prorocentrum gracile	Prorocentrum gracile			gracile	Prorocentrum	Prorocentraceae	Prorocentrales	Dinophyceae	Dinophyta	Chromista	Eukaryota	dinoflagellates	16.944	0.433951	0.0160723	16.379	0.564636	16.9516	0.567253
	171	Monterrey Bay, CA, USA	36.61	-121.89	marine	Prorocentrum micans	Prorocentrum micans			micans	Prorocentrum	Prorocentraceae	Prorocentrales	Dinophyceae	Dinophyta	Chromista	Eukaryota	dinoflagellates	25.4675	0.0641789	0.101278	17.3182	0.370789	23.5571	0.530063
	173	Potomac estuary, USA	38.22	-76.85	estuarine	Gyrodinium uncatenum strain GYRO	Gyrodinium uncatenum	GYRO		uncatenum	Gyrodinium	Gymnodiniaceae	Gymnodiniales	Dinophyceae	Dinophyta	Chromista	Eukaryota	dinoflagellates	28.0701	0.0817078	0.071482	21.7648	0.387199	27.5907	0.486033
	181	Slope Water (near US E. coast)	38.4	-73.4	marine	Chaetoceros lorenzianus clone Slope water	Chaetoceros lorenzianus		Slope water	lorenzianus	Chaetoceros	Chaetocerotaceae	Chaetocerotales	Bacillariophyceae	Ochrophyta	Chromista	Eukaryota	diatoms	50.8146	0.075029	0.131743	10.6393	0.304762	29.5657	1.64169
	188	39¬°36'N 70¬°06'W (continental shelf edge)	39.6	-70.1	marine	Conticribra guillardii clone 7-15	Conticribra guillardii		2021-07-15	guillardii	Conticribra	Thalassiosiraceae	Thalassiosirales	Bacillariophyceae	Ochrophyta	Chromista	Eukaryota	diatoms	28.1383	1.32549	0.00849666	15.8239	1.51624	16.6615	1.52166
	191	Sandy Hook, NJ, USA	40.44	-73.98	marine	Cylindrotheca closterium	Cylindrotheca closterium			closterium	Cylindrotheca	Bacillariaceae	Bacillariales	Bacillariophyceae	Ochrophyta	Chromista	Eukaryota	diatoms	26.9837	0.450199	0.0109225	21.2582	0.567864	22.2464	0.570947
	194	Great South Bay, Long Island, NY, USA	40.68	-73.13	estuarine	Phaeodactylum tricornutum	Phaeodactylum tricornutum			tricornutum	Phaeodactylum	Phaeodactylaceae	Naviculales	Bacillariophyceae	Ochrophyta	Chromista	Eukaryota	diatoms	29.2874	0.410274	-0.016051	15.1634	0.321642	13.4649	0.326084
	198	Forge River, Moriches Bay, NY, USA	40.78	-72.81	estuarine	Thalassiosira pseudonana clone CCMP1335, 3H, NEPCC 58	Thalassiosira pseudonana		CCMP1335, 3H, NEPCC 58	pseudonana	Thalassiosira	Thalassiosiraceae	Thalassiosirales	Bacillariophyceae	Ochrophyta	Chromista	Eukaryota	diatoms	38.8871	0.211491	0.0944508	14.349	0.820131	25.9005	1.57998
	200	Senix Creek, Moriches bay, NY, USA	40.79	-72.8	estuarine	Thalassiosira pseudonana clone 5A	Thalassiosira pseudonana		5A	pseudonana	Thalassiosira	Thalassiosiraceae	Thalassiosirales	Bacillariophyceae	Ochrophyta	Chromista	Eukaryota	diatoms	28.6863	0.543172	0.0656172	15.9464	1.54656	21.6351	1.89299
	205	tank in Milford, CT, USA√ä	41.23	-73.06	marine	Skeletonema marinoi clone CCMP1332, Skel.	Skeletonema marinoi		CCMP1332, Skel.	marinoi	Skeletonema	Skeletonemaceae	Thalassiosirales	Bacillariophyceae	Ochrophyta	Chromista	Eukaryota	diatoms	80.2492	0.217435	0.122136	-9.00735	0.0723691	23.7569	1.31887
	206	Woods Hole Harbour, MA, USA	41.53	-70.67	marine	Skeletonema costatum	Skeletonema costatum			costatum	Skeletonema	Skeletonemaceae	Thalassiosirales	Bacillariophyceae	Ochrophyta	Chromista	Eukaryota	diatoms	31.8809	0.604906	0.02038	20.5625	0.919782	23.0887	0.944056
	210	Narragansett Bay, RI, USA	41.57	-71.34	estuarine	Asterionellopsis glacialis	Asterionellopsis glacialis			glacialis	Asterionellopsis	Fragilariaceae	Fragilariales	Bacillariophyceae	Ochrophyta	Chromista	Eukaryota	diatoms	72.2248	0.319237	0.130021	-5.88609	0.148505	23.3449	2.29035
	211	Narragansett Bay, RI, USA	41.57	-71.34	estuarine	Detonula confervacea	Detonula confervacea			confervacea	Detonula	Skeletonemaceae	Thalassiosirales	Bacillariophyceae	Ochrophyta	Chromista	Eukaryota	diatoms	17.2922	1.46401	-0.0644398	9.43219	0.797215	7.18652	0.859191
	214	Narragansett Bay, RI, USA	41.57	-71.34	estuarine	Dactyliosolen fragilissimus	Dactyliosolen fragilissimus			fragilissimus	Dactyliosolen	Rhizosoleniaceae	Rhizosoleniales	Bacillariophyceae	Ochrophyta	Chromista	Eukaryota	diatoms	106.752	10.2598	-0.0863317	60.2717	0.0564086	17.2369	0.810721
	216	Narragansett Bay, RI, USA	41.57	-71.34	estuarine	Thalassiosira nordenskioeldii clone TN-2	Thalassiosira nordenskioeldii		TN-2	nordenskioeldii	Thalassiosira	Thalassiosiraceae	Thalassiosirales	Bacillariophyceae	Ochrophyta	Chromista	Eukaryota	diatoms	20.5222	0.518014	0.0988895	5.42534	0.885818	9.72004	1.11725
	217	Narragansett Bay, RI, USA	41.57	-71.34	estuarine	Thalassiosira rotula clone A8	Thalassiosira rotula		A8	rotula	Thalassiosira	Thalassiosiraceae	Thalassiosirales	Bacillariophyceae	Ochrophyta	Chromista	Eukaryota	diatoms	30.1307	0.476852	0.0454578	14.8571	0.9369	19.5217	1.04716
	218	Chase Garden Creek, Dennis, MA, USA	41.73	-70.23	estuarine	Phaeodactylum tricornutum clone Pet Pd	Phaeodactylum tricornutum		PetPD	tricornutum	Phaeodactylum	Phaeodactylaceae	Naviculales	Bacillariophyceae	Ochrophyta	Chromista	Eukaryota	diatoms	26.8164	0.348692	0.0708986	16.8975	1.15539	22.2538	1.41954
	219	Mill Pond, Cape Cod, MA, USA	41.79	-69.95	estuarine	Alexandrium tamarense clone GTMP	Alexandrium tamarense		GTMP	tamarense	Alexandrium	Gonyaulacaceae	Gonyaulacales	Dinophyceae	Dinophyta	Chromista	Eukaryota	dinoflagellates	21.9826	0.139321	0.0484459	15.0087	0.288268	17.7524	0.308732
	220	Cape Cod, MA, USA	41.9	-70.32	marine	Asterionellopsis glacialis	Asterionellopsis glacialis			glacialis	Asterionellopsis	Fragilariaceae	Fragilariales	Bacillariophyceae	Ochrophyta	Chromista	Eukaryota	diatoms	72.4165	0.461899	0.0826544	-7.89897	0.240438	18.1784	0.998863
	221	Cape Cod, MA, USA	41.9	-70.32	marine	Rhizosolenia setigera	Rhizosolenia setigera			setigera	Rhizosolenia	Rhizosoleniaceae	Rhizosoleniales	Bacillariophyceae	Ochrophyta	Chromista	Eukaryota	diatoms	19.05	0.568095	-0.00727996	10.6063	0.525881	10.277	0.526513
	223	Cape Cod, MA, USA	41.9	-70.32	marine	Thalassionema nitzschioides	Thalassionema nitzschioides			nitzschioides	Thalassionema	Thalassionemataceae	Thalassionematales	Bacillariophyceae	Ochrophyta	Chromista	Eukaryota	diatoms	81.6611	0.386154	0.107285	-13.4894	0.0908326	19.0709	1.08775
	225	Galician Rias Bajas, northwest Spain	42.43	-8.95	estuarine	Gymnodinium catenatum	Gymnodinium catenatum			catenatum	Gymnodinium	Gymnodiniaceae	Gymnodiniales	Dinophyceae	Dinophyta	Chromista	Eukaryota	dinoflagellates	21.8214	0.0214937	0.133773	18.368	0.250859	24.1187	0.391005
	231	Mediterranean Sea (surface)	43.2	6.87	marine	Prochlorococcus marinus strain MED4 (clade 2)	Prochlorococcus marinus	MED4		marinus	Prochlorococcus	Synechococcaceae	Synechococcales	Cyanophyceae	Cyanobacteria	Bacteria	Prokaryota	cyanobacteria	23.2047	0.0160342	0.171909	16.3954	0.268603	23.5571	0.569478
	232	Gulf of Marseille, Mediterranean Sea	43.32	5.32	marine	Prorocentrum minimum	Prorocentrum minimum			minimum	Prorocentrum	Prorocentraceae	Prorocentrales	Dinophyceae	Dinophyta	Chromista	Eukaryota	dinoflagellates	24.2852	0.248802	0.0474479	20.0925	0.645487	23.3399	0.699158
	233	off Monhegan Island, Gulf of Maine, USA	43.56	-69.45	marine	Alexandrium fundyense strain MI	Alexandrium fundyense	MI		fundyense	Alexandrium	Gonyaulacaceae	Gonyaulacales	Dinophyceae	Dinophyta	Chromista	Eukaryota	dinoflagellates	21.0435	0.127796	0.0727788	13.4037	0.33898	16.9693	0.388952
	234	Saromako Lagoon	44.14	143.79	marine	Detonula confervacea	Detonula confervacea			confervacea	Detonula	Skeletonemaceae	Thalassiosirales	Bacillariophyceae	Ochrophyta	Chromista	Eukaryota	diatoms	25.1285	0.524932	0.0962723	2.44115	0.664002	8.35617	0.913402
	235	Saromako Lagoon	44.14	143.79	marine	Thalassiosira nordenskioeldii	Thalassiosira nordenskioeldii			nordenskioeldii	Thalassiosira	Thalassiosiraceae	Thalassiosirales	Bacillariophyceae	Ochrophyta	Chromista	Eukaryota	diatoms	76.3975	0.6174	0.120712	-18.1863	0.0687321	12.6158	0.99023
	239	Bay of Fundy	44.7	-66.51	marine	Alexandrium fundyense strain BoF	Alexandrium fundyense	BoF		fundyense	Alexandrium	Gonyaulacaceae	Gonyaulacales	Dinophyceae	Dinophyta	Chromista	Eukaryota	dinoflagellates	22.1442	0.115589	0.0466255	13.0705	0.21261	15.7586	0.226794
	240	Northeast Pacific	45	-145	marine	Pseudo-nitzschia granii	Pseudo-nitzschia granii			granii	Pseudo-nitzschia	Bacillariaceae	Bacillariales	Bacillariophyceae	Ochrophyta	Chromista	Eukaryota	diatoms	19.7595	0.898999	0.0019933	13.6323	0.923763	13.7308	0.923853
	242	Pomquet Harbour, Nova Scotia, Canada	45.64	-61.84	marine	Pseudo-nitzschia multiseries	Pseudo-nitzschia multiseries			multiseries	Pseudo-nitzschia	Bacillariaceae	Bacillariales	Bacillariophyceae	Ochrophyta	Chromista	Eukaryota	diatoms	58.3392	0.0882595	0.10467	1.4495	0.102719	22.5895	0.445767
	256	Friday Harbour, WA, USA	48.54	-123.01	marine	Skeletonema costatum clone FHS 3	Skeletonema costatum		FHS 3	costatum	Skeletonema	Skeletonemaceae	Thalassiosirales	Bacillariophyceae	Ochrophyta	Chromista	Eukaryota	diatoms	27.792	0.478869	0.0431589	14.0435	0.877896	17.8904	0.957018
	257	Friday Harbour, WA, USA	48.54	-123.01	marine	Skeletonema costatum clone FHS 7	Skeletonema costatum		FHS 7	costatum	Skeletonema	Skeletonemaceae	Thalassiosirales	Bacillariophyceae	Ochrophyta	Chromista	Eukaryota	diatoms	94.6458	0.250449	0.127832	-16.1111	0.0319363	24.0312	1.51601
	259	Vancouver, Canada	49.28	-123.17	marine	Phaeodactylum tricornutum strain NEPCC 640	Phaeodactylum tricornutum	NEPCC 640		tricornutum	Phaeodactylum	Phaeodactylaceae	Naviculales	Bacillariophyceae	Ochrophyta	Chromista	Eukaryota	diatoms	25.246	0.577759	-0.00795543	17.3794	0.503154	16.7463	0.504423
	260	NE Pacific Ocean	49.67	-144.67	marine	Emiliania huxleyi strain Van556	Emiliania huxleyi	Van556		huxleyi	Emiliania	Noelaerhabdaceae	Isochrysidales	Coccolithophyceae	Haptophyta	Chromista	Eukaryota	coccolithophores	112.252	0.468835	0.0970541	-28.9919	0.0281196	17.7685	0.804514
	262	off Plymouth, England	50.35	-4.15	marine	Phaeodactylum tricornutum strain CCAP 1052/1A	Phaeodactylum tricornutum	CCAP 1052/1A		tricornutum	Phaeodactylum	Phaeodactylaceae	Naviculales	Bacillariophyceae	Ochrophyta	Chromista	Eukaryota	diatoms	48.2793	0.074242	0.14473	3.70637	0.126945	21.9067	0.76319
	320	Limfjord, Denmark	56.57	9.07	estuarine	Alexandrium ostenfeldii clone LF-37	Alexandrium osterfeldii		LF-37	osterfeldii	Alexandrium	Gonyaulacaceae	Gonyaulacales	Dinophyceae	Dinophyta	Chromista	Eukaryota	dinoflagellates	17.185	0.0460758	0.0793874	17.6819	0.187544	20.3342	0.20944
	324	Northern Baltic	58.88	20.32	marine	Gymnodinium corollarium clone GCTV-B4	Gymnodinium corollarium	GCTV-B4		corollarium	Gymnodinium	Gymnodiniaceae	Gymnodiniales	Dinophyceae	Dinophyta	Chromista	Eukaryota	dinoflagellates	13.2521	0.40187	-0.059491	4.10787	0.31474	2.84983	0.326972
	329	Oslofjord, Norway	59.45	10.52	estuarine	Karlodinium veneficum strain KT76E	Karlodinium veneficum	KT76E		veneficum	Karlodinium	Kareniaceae	Gymnodiniales	Dinophyceae	Dinophyta	Chromista	Eukaryota	dinoflagellates	37.303	0.0757457	0.114449	8.64259	0.203673	20.5025	0.471441
	330	Oslofjord, Norway	59.45	10.52	estuarine	Gymnodinium aureolum	Gymnodinium aureolum			aureolum	Gymnodinium	Gymnodiniaceae	Gymnodiniales	Dinophyceae	Dinophyta	Chromista	Eukaryota	dinoflagellates	24.2086	0.929123	-0.0393171	23.0318	0.375666	20.2979	0.396957
	344	Dr¬øbak Sound, Oslofjord, Norway	59.67	10.61	estuarine	Biceratium furca	Biceratium furca			furca	Biceratium	Ceratiaceae	Gonyaulacales	Dinophyceae	Dinophyta	Chromista	Eukaryota	dinoflagellates	21.2483	0.0416857	0.094295	16.3404	0.194606	20.7471	0.244133
	345	Dr¬øbak Sound, Oslofjord, Norway	59.67	10.61	estuarine	Neoceratium fusus	Neoceratium fusus			fusus	Neoceratium	Ceratiaceae	Gonyaulacales	Dinophyceae	Dinophyta	Chromista	Eukaryota	dinoflagellates	24.3876	0.233755	-0.0158552	17.2897	0.177708	16.1213	0.179369
	346	Dr¬øbak Sound, Oslofjord, Norway	59.67	10.61	estuarine	Neoceratium lineatum	Neoceratium lineatum			lineatum	Neoceratium	Ceratiaceae	Gonyaulacales	Dinophyceae	Dinophyta	Chromista	Eukaryota	dinoflagellates	27.646	0.0472424	0.0845896	15.1406	0.170038	21.5073	0.229556
	347	Dr¬øbak Sound, Oslofjord, Norway	59.67	10.61	estuarine	Ceratium tripos var. atlanticum	Ceratium tripos			tripos	Ceratium	Ceratiaceae	Gonyaulacales	Dinophyceae	Dinophyta	Chromista	Eukaryota	dinoflagellates	68.6318	0.125376	0.0487316	-3.14159	0.107579	16.3215	0.188396
	348	Iceland Basin	60	-20	marine	Emiliania huxleyi strain G1779Ga	Emiliania huxleyi	G1779Ga		huxleyi	Emiliania	Noelaerhabdaceae	Isochrysidales	Coccolithophyceae	Haptophyta	Chromista	Eukaryota	coccolithophores	30.9992	0.222627	0.0862225	14.6293	0.785933	22.3897	1.14986
	353	Norway	60.43	5.63	marine	Emiliania huxleyi strain B92/21	Emiliania huxleyi	B92/21		huxleyi	Emiliania	Noelaerhabdaceae	Isochrysidales	Coccolithophyceae	Haptophyta	Chromista	Eukaryota	coccolithophores	81.6824	0.189067	0.138993	-13.8088	0.0277371	20.4667	0.96137
	358	Norwegian Sea	66	2	marine	Emiliania huxleyi clone M	Emiliania huxleyi		M	huxleyi	Emiliania	Noelaerhabdaceae	Isochrysidales	Coccolithophyceae	Haptophyta	Chromista	Eukaryota	coccolithophores	21.2218	0.0461432	0.123468	16.4656	0.352384	21.7149	0.508849
	361	Resolute Passage, Canada	74.65	-95.2	marine	Chaetoceros sp.	Chaetoceros				Chaetoceros	Chaetocerotaceae	Chaetocerotales	Bacillariophyceae	Ochrophyta	Chromista	Eukaryota	diatoms	25.7779	0.499181	0.0180294	2.07489	0.518209	3.55326	0.525205
	362	Resolute Passage, Canada	74.65	-95.2	marine	Nitzschia frigida	Nitzschia frigida			frigida	Nitzschia	Bacillariaceae	Bacillariales	Bacillariophyceae	Ochrophyta	Chromista	Eukaryota	diatoms	42.7358	0.92783	0.235088	-16.3566	0.0198381	1.17683	0.39973
	364	Gulf stream current, North Atlantic	37.51	-68.24	marine	Prochlorococcus marinus strain MIT9312 (clade 1)	Prochlorococcus marinus	MIT9312		marinus	Prochlorococcus	Synechococcaceae	Synechococcales	Cyanophyceae	Cyanobacteria	Bacteria	Prokaryota	cyanobacteria	17.4857	0.023559	0.138329	21.3323	0.450507	25.4467	0.61966
	365	Equatorial Pacific	0	-140	marine	Prochlorococcus marinus strain MIT9215 (clade 1)	Prochlorococcus marinus	MIT9215		marinus	Prochlorococcus	Synechococcaceae	Synechococcales	Cyanophyceae	Cyanobacteria	Bacteria	Prokaryota	cyanobacteria	19.493	0.0473813	0.0921172	23.4685	0.411611	27.1996	0.495374
	366	Tropical Pacific	-5.7	-107.1	marine	Prochlorococcus marinus strain MIT9515 (clade 2)	Prochlorococcus marinus	MIT9515		marinus	Prochlorococcus	Synechococcaceae	Synechococcales	Cyanophyceae	Cyanobacteria	Bacteria	Prokaryota	cyanobacteria	54.6632	0.0190365	0.178766	1.79973	0.0262611	24.1039	0.472885
	367	Mississippi Sound, USA	30.23	-88.8	marine	Alexandrium monilatum	Alexandrium monilatum			monilatum	Alexandrium	Gonyaulacaceae	Gonyaulacales	Dinophyceae	Dinophyta	Chromista	Eukaryota	dinoflagellates	18.2673	0.0481142	0.100803	24.6755	0.578784	28.2395	0.702755
	368	North Atlantic	39	-49.3	marine	Prochlorococcus marinus strain NATL2A	Prochlorococcus marinus	NATL2A		marinus	Prochlorococcus	Synechococcaceae	Synechococcales	Cyanophyceae	Cyanobacteria	Bacteria	Prokaryota	cyanobacteria	21.1085	0.0136938	0.169067	17.6238	0.269498	23.8059	0.503474
	369	Gulf stream current, North Atlantic	37.51	-68.24	marine	Prochlorococcus marinus strain MIT9313	Prochlorococcus marinus	MIT9313		marinus	Prochlorococcus	Synechococcaceae	Synechococcales	Cyanophyceae	Cyanobacteria	Bacteria	Prokaryota	cyanobacteria	24.8837	0.00259738	0.223916	17.702	0.136764	26.4553	0.490357
	370	Harima-Nada, Eastern Seto Inland Sea, Japan	34.5	134.58	marine	Coscinodiscus wailesii	Coscinodiscus wailesii			wailesii	Coscinodiscus	Coscinodiscaceae	Coscinodiscales	Bacillariophyceae	Ochrophyta	Chromista	Eukaryota	diatoms	66.9422	0.136916	0.107952	-1.6062	0.11512	23.8596	0.757682
	372	Perch Pond, Falmouth, MA, USA	41.56	-70.58	estuarine	Scrippsiella trochoidea strain ScrpMxB	Scripsiella trochoidea	ScrpMxB		trochoidea	Scripsiella	Peridiniaceae	Peridiniales	Dinophyceae	Dinophyta	Chromista	Eukaryota	dinoflagellates	40.574	0.197231	0.0782	4.54066	0.28131	15.7344	0.469541
	402	Maine (isolated from G.L. by F. Jacoff), USA	43.94	-68.73	marine	Alexandrium tamarense clone GT-6	Alexandrium tamarense		GT-6	tamarense	Alexandrium	Gonyaulacaceae	Gonyaulacales	Dinophyceae	Dinophyta	Chromista	Eukaryota	dinoflagellates	30.5382	0.0950306	0.104675	9.73332	0.263231	18.191	0.442253
	403	unknown	NA	NA	marine	Chaetoceros affinis	Chaetoceros affinis			affinis	Chaetoceros	Chaetocerotaceae	Chaetocerotales	Bacillariophyceae	Ochrophyta	Chromista	Eukaryota	diatoms	21.8761	0.19268	0.0957689	19.1016	1.20035	23.7819	1.53513
	404	Japan	NA	NA	marine	Chaetoceros calcitrans	Chaetoceros calcitrans			calcitrans	Chaetoceros	Chaetocerotaceae	Chaetocerotales	Bacillariophyceae	Ochrophyta	Chromista	Eukaryota	diatoms	18.4018	2.98786	-0.0312719	24.1952	1.40204	22.8981	1.43106
	406	unknown	NA	NA	marine	Chaetoceros gracilis strain NEPCC 645	Chaetoceros gracilis	NEPCC 645		gracilis	Chaetoceros	Chaetocerotaceae	Chaetocerotales	Bacillariophyceae	Ochrophyta	Chromista	Eukaryota	diatoms	25.0528	0.419755	0.0679973	17.88	1.41582	22.4914	1.67471
	407	probably from Hawaii; obtained from SERI, Golden, Colorado	NA	NA	marine	Chaetoceros gracilis strain S/CHAET-1	Chaetoceros gracilis	S/CHAET-1		gracilis	Chaetoceros	Chaetocerotaceae	Chaetocerotales	Bacillariophyceae	Ochrophyta	Chromista	Eukaryota	diatoms	26.8269	0.459433	0.0544907	26.7147	1.96981	31.0936	2.23414
	411	CCAP	NA	NA	marine	Conticribra weissflogii	Conticribra weissflogii			weissflogii	Conticribra	Thalassiosiraceae	Thalassiosirales	Bacillariophyceae	Ochrophyta	Chromista	Eukaryota	diatoms	62.0963	10.2085	-0.124982	39.1974	0.0760978	15.1359	0.614934
	412	CCAP	NA	NA	marine	Coscinodiscus sp.	Coscinodiscus				Coscinodiscus	Coscinodiscaceae	Coscinodiscales	Bacillariophyceae	Ochrophyta	Chromista	Eukaryota	diatoms	63.914	6.65661	-0.136636	40.626	0.0258522	15.1604	0.30614
	414	unknown	NA	NA	marine	Cylindrotheca closterium	Cylindrotheca closterium			closterium	Cylindrotheca	Bacillariaceae	Bacillariales	Bacillariophyceae	Ochrophyta	Chromista	Eukaryota	diatoms	32.1973	0.296893	0.0244136	22.4787	0.513967	25.5279	0.533824
	415	obtained from TJ Smayda	NA	NA	marine	Ditylum brightwellii	Ditylum brightwellii			brightwellii	Ditylum	Lithodesmiaceae	Lithodesmiales	Bacillariophyceae	Ochrophyta	Chromista	Eukaryota	diatoms	68.1093	0.192523	0.130049	-2.01922	0.14806	25.2035	1.84273
	416	CCAP	NA	NA	marine	Ditylum brightwellii	Ditylum brightwellii			brightwellii	Ditylum	Lithodesmiaceae	Lithodesmiales	Bacillariophyceae	Ochrophyta	Chromista	Eukaryota	diatoms	33.779	0.552984	0.0139124	18.7366	0.717664	20.6908	0.72757
	421	unknown	NA	NA	marine	Emiliania huxleyi	Emiliania huxleyi			huxleyi	Emiliania	Noelaerhabdaceae	Isochrysidales	Coccolithophyceae	Haptophyta	Chromista	Eukaryota	coccolithophores	18.7951	0.241616	0.0693686	19.4654	0.932282	22.2578	1.03164
	422	obtained from MBL, Plymouth	NA	NA	marine	Emiliania huxleyi clone P3	Emiliania huxleyi		P3	huxleyi	Emiliania	Noelaerhabdaceae	Isochrysidales	Coccolithophyceae	Haptophyta	Chromista	Eukaryota	coccolithophores	24.795	0.0114044	0.21195	13.168	0.185852	21.7149	0.596796
	423	obtained from MBL, Plymouth	NA	NA	marine	Emiliania huxleyi clone P8	Emiliania huxleyi		P8	huxleyi	Emiliania	Noelaerhabdaceae	Isochrysidales	Coccolithophyceae	Haptophyta	Chromista	Eukaryota	coccolithophores	24.4996	0.0149854	0.212309	11.7562	0.181819	20.17	0.573134
	430	CCAP	NA	NA	marine	Phaeodactylum tricornutum	Phaeodactylum tricornutum			tricornutum	Phaeodactylum	Phaeodactylaceae	Naviculales	Bacillariophyceae	Ochrophyta	Chromista	Eukaryota	diatoms	39.8798	0.215659	0.107027	10.04	0.631595	22.7175	1.46146
	432	unknown	NA	NA	marine	Phaeodactylum tricornutum	Phaeodactylum tricornutum			tricornutum	Phaeodactylum	Phaeodactylaceae	Naviculales	Bacillariophyceae	Ochrophyta	Chromista	Eukaryota	diatoms	32.3035	0.574829	0.0573128	13.7474	1.26392	20.0761	1.53766
	434	unknown	NA	NA	marine	Pleurochrysis carterae	Pleurochrysis carterae			carterae	Pleurochrysis	Pleurochrysidaceae	Coccolithales	Coccolithophyceae	Haptophyta	Chromista	Eukaryota	coccolithophores	19.5334	0.114042	0.0526502	17.7841	0.29088	20.1478	0.310133
	436	CCAP	NA	NA	marine	Skeletonema costatum	Skeletonema costatum			costatum	Skeletonema	Skeletonemaceae	Thalassiosirales	Bacillariophyceae	Ochrophyta	Chromista	Eukaryota	diatoms	33.2436	0.512709	0.02598	17.9682	0.817723	21.4005	0.855871
	450	Dokai Bay, Japan	33.93	130.83	marine	Skeletonema costatum s.s. strain FDK009	Skeletonema costatum	FDK009		costatum	Skeletonema	Skeletonemaceae	Thalassiosirales	Bacillariophyceae	Ochrophyta	Chromista	Eukaryota	diatoms	30.329	0.368911	0.0582408	19.8785	1.17414	25.6168	1.40523
	451	Dokai Bay, Japan	33.93	130.83	marine	Skeletonema pseudocostatum strain FDK225	Skeletonema pseudocostatum	FDK225		pseudocostatum	Skeletonema	Skeletonemaceae	Thalassiosirales	Bacillariophyceae	Ochrophyta	Chromista	Eukaryota	diatoms	64.7176	0.225549	0.108101	2.71237	0.302399	27.1174	1.8239
	452	Dokai Bay, Japan	33.93	130.83	marine	Skeletonema marinoi_dohrnii complex strain FDK031	Skeletonema marinoi-dohrnii	FDK031		marinoi-dohrnii	Skeletonema	Skeletonemaceae	Thalassiosirales	Bacillariophyceae	Ochrophyta	Chromista	Eukaryota	diatoms	81.56	0.504031	0.0844865	-5.67936	0.311939	24.947	1.80833
	453	Dokai Bay, Japan	33.93	130.83	marine	Skeletonema marinoi_dohrnii complex strain FDK032	Skeletonema marinoi-dohrnii	FDK032		marinoi-dohrnii	Skeletonema	Skeletonemaceae	Thalassiosirales	Bacillariophyceae	Ochrophyta	Chromista	Eukaryota	diatoms	77.8342	0.418042	0.0896698	-3.85436	0.295882	25.4764	1.77341
	454	Dokai Bay, Japan	33.93	130.83	marine	Skeletonema marinoi_dohrnii complex strain FDK033	Skeletonema marinoi-dohrnii	FDK033		marinoi-dohrnii	Skeletonema	Skeletonemaceae	Thalassiosirales	Bacillariophyceae	Ochrophyta	Chromista	Eukaryota	diatoms	78.8176	0.431902	0.0856252	-4.25397	0.300051	25.1698	1.64938
	455	Dokai Bay, Japan	33.93	130.83	marine	Skeletonema marinoi_dohrnii complex strain FDK035	Skeletonema marinoi-dohrnii	FDK035		marinoi-dohrnii	Skeletonema	Skeletonemaceae	Thalassiosirales	Bacillariophyceae	Ochrophyta	Chromista	Eukaryota	diatoms	92.6711	0.357954	0.0982744	-11.3098	0.117794	25.9546	1.62035
	456	Dokai Bay, Japan	33.93	130.83	marine	Skeletonema marinoi_dohrnii complex strain FDK039	Skeletonema marinoi-dohrnii	FDK039		marinoi-dohrnii	Skeletonema	Skeletonemaceae	Thalassiosirales	Bacillariophyceae	Ochrophyta	Chromista	Eukaryota	diatoms	83.2282	0.577225	0.0794002	-6.54036	0.34341	24.3437	1.79158
	457	Dokai Bay, Japan	33.93	130.83	marine	Skeletonema japonicum strain FDK154	Skeletonema japonicum	FDK154		japonicum	Skeletonema	Skeletonemaceae	Thalassiosirales	Bacillariophyceae	Ochrophyta	Chromista	Eukaryota	diatoms	92.9474	0.574936	0.100138	-16.422	0.111029	21.1264	1.65577
	458	Dokai Bay, Japan	33.93	130.83	marine	Skeletonema japonicum strain FDK157	Skeletonema japonicum	FDK157		japonicum	Skeletonema	Skeletonemaceae	Thalassiosirales	Bacillariophyceae	Ochrophyta	Chromista	Eukaryota	diatoms	76.9543	0.350517	0.112815	-8.43153	0.135396	22.1896	1.57093
	459	Dokai Bay, Japan	33.93	130.83	marine	Skeletonema japonicum strain FDK158	Skeletonema japonicum	FDK158		japonicum	Skeletonema	Skeletonemaceae	Thalassiosirales	Bacillariophyceae	Ochrophyta	Chromista	Eukaryota	diatoms	82.6304	0.38551	0.11517	-11.2934	0.104995	22.2404	1.70401
	460	Dokai Bay, Japan	33.93	130.83	marine	Skeletonema japonicum strain FDK159	Skeletonema japonicum	FDK159		japonicum	Skeletonema	Skeletonemaceae	Thalassiosirales	Bacillariophyceae	Ochrophyta	Chromista	Eukaryota	diatoms	69.8396	0.23066	0.127464	-4.91361	0.123302	23.0311	1.56213
	461	Dokai Bay, Japan	33.93	130.83	marine	Skeletonema japonicum strain FDK161	Skeletonema japonicum	FDK161		japonicum	Skeletonema	Skeletonemaceae	Thalassiosirales	Bacillariophyceae	Ochrophyta	Chromista	Eukaryota	diatoms	81.0531	0.370676	0.113582	-10.4939	0.112551	22.174	1.61118
	462	Dokai Bay, Japan	33.93	130.83	marine	Skeletonema tropicum strain FDK199	Skeletonema tropicum	FDK199		tropicum	Skeletonema	Skeletonemaceae	Thalassiosirales	Bacillariophyceae	Ochrophyta	Chromista	Eukaryota	diatoms	25.4005	0.732335	0.0247333	22.4038	1.27456	24.3521	1.30601
	463	Dokai Bay, Japan	33.93	130.83	marine	Skeletonema tropicum strain FDK202	Skeletonema tropicum	FDK202		tropicum	Skeletonema	Skeletonemaceae	Thalassiosirales	Bacillariophyceae	Ochrophyta	Chromista	Eukaryota	diatoms	25.8079	0.378762	0.0521245	22.1423	1.20118	26.0777	1.33752
	464	Dokai Bay, Japan	33.93	130.83	marine	Skeletonema tropicum strain FDK204	Skeletonema tropicum	FDK204		tropicum	Skeletonema	Skeletonemaceae	Thalassiosirales	Bacillariophyceae	Ochrophyta	Chromista	Eukaryota	diatoms	25.4706	0.535472	0.0475187	22.3286	1.54716	25.8829	1.68914
	465	Dokai Bay, Japan	33.93	130.83	marine	Skeletonema tropicum strain FDK205	Skeletonema tropicum	FDK205		tropicum	Skeletonema	Skeletonemaceae	Thalassiosirales	Bacillariophyceae	Ochrophyta	Chromista	Eukaryota	diatoms	26.2872	0.328153	0.0649924	21.9176	1.3637	26.7667	1.61453
	466	Dokai Bay, Japan	33.93	130.83	marine	Skeletonema tropicum strain FDK207	Skeletonema tropicum	FDK207		tropicum	Skeletonema	Skeletonemaceae	Thalassiosirales	Bacillariophyceae	Ochrophyta	Chromista	Eukaryota	diatoms	25.1535	0.494205	0.0502125	22.4576	1.5263	26.096	1.6789
	467	Dokai Bay, Japan	33.93	130.83	marine	Skeletonema menzelii strain FDK221	Skeletonema menzelii	FDK221		menzelii	Skeletonema	Skeletonemaceae	Thalassiosirales	Bacillariophyceae	Ochrophyta	Chromista	Eukaryota	diatoms	32.7258	1.20322	0.0187802	23.2961	1.8636	25.7531	1.90761
	468	Dokai Bay, Japan	33.93	130.83	marine	Skeletonema menzelii strain DM08080630	Skeletonema menzelii	DM08080630		menzelii	Skeletonema	Skeletonemaceae	Thalassiosirales	Bacillariophyceae	Ochrophyta	Chromista	Eukaryota	diatoms	39.3252	0.42042	0.0647406	20.3643	1.57129	29.922	2.22802
	469	Dokai Bay, Japan	33.93	130.83	marine	Skeletonema menzelii strain DM08080730	Skeletonema menzelii	DM08080730		menzelii	Skeletonema	Skeletonemaceae	Thalassiosirales	Bacillariophyceae	Ochrophyta	Chromista	Eukaryota	diatoms	62.679	0.165007	0.109096	8.74284	0.428292	32.229	2.43427
	470	Dokai Bay, Japan	33.93	130.83	marine	Skeletonema menzelii strain FDK222	Skeletonema menzelii	FDK222		menzelii	Skeletonema	Skeletonemaceae	Thalassiosirales	Bacillariophyceae	Ochrophyta	Chromista	Eukaryota	diatoms	32.2656	1.90045	0.000742761	23.4394	1.93382	23.5355	1.93389
	471	Dokai Bay, Japan	33.93	130.83	marine	Skeletonema ardens strain FDK003	Skeletonema ardens	FDK003		ardens	Skeletonema	Skeletonemaceae	Thalassiosirales	Bacillariophyceae	Ochrophyta	Chromista	Eukaryota	diatoms	36.1234	0.173239	0.0920219	22.0034	1.31222	32.2144	2.28477
	472	Dokai Bay, Japan	33.93	130.83	marine	Skeletonema ardens strain FDK004	Skeletonema ardens	FDK004		ardens	Skeletonema	Skeletonemaceae	Thalassiosirales	Bacillariophyceae	Ochrophyta	Chromista	Eukaryota	diatoms	25.2204	0.354442	0.0591467	22.4406	1.33653	26.6263	1.52335
	473	Dokai Bay, Japan	33.93	130.83	marine	Skeletonema ardens strain FDK005	Skeletonema ardens	FDK005		ardens	Skeletonema	Skeletonemaceae	Thalassiosirales	Bacillariophyceae	Ochrophyta	Chromista	Eukaryota	diatoms	35.1497	0.143035	0.0946187	22.5127	1.20376	32.4521	2.09693
	474	Dokai Bay, Japan	33.93	130.83	marine	Skeletonema ardens strain FDK006	Skeletonema ardens	FDK006		ardens	Skeletonema	Skeletonemaceae	Thalassiosirales	Bacillariophyceae	Ochrophyta	Chromista	Eukaryota	diatoms	39.6797	0.146519	0.0980313	20.2252	1.06407	32.3327	2.18832
	475	Dokai Bay, Japan	33.93	130.83	marine	Skeletonema ardens strain FDK007	Skeletonema ardens	FDK007		ardens	Skeletonema	Skeletonemaceae	Thalassiosirales	Bacillariophyceae	Ochrophyta	Chromista	Eukaryota	diatoms	36.5292	0.166949	0.0921943	21.7994	1.24572	32.1956	2.19599
	476	Aysen Region, Chile	-46.66	-75.92	marine	Alexandrium catenella strain ACC02	Alexandrium catenella	ACC02		catenella	Alexandrium	Gonyaulacaceae	Gonyaulacales	Dinophyceae	Dinophyta	Chromista	Eukaryota	dinoflagellates	23.2419	0.00145898	0.417758	4.74452	0.0105888	14.216	0.185881
	477	Guam, Northern Mariana Islands	13.83	144.75	marine	Phaeodactylum tricornutum strain CCMP633	Phaeodactylum tricornutum	CCMP633		tricornutum	Phaeodactylum	Phaeodactylaceae	Naviculales	Bacillariophyceae	Ochrophyta	Chromista	Eukaryota	diatoms	77.9419	0.224166	0.110582	-8.94647	0.0833517	22.0167	0.943282
	542	Gulf of Naples, Italy	40.96	14.25	marine	Thalassiosira rotula strain CCAP1085_21	Thalassiosira rotula	CCAP1085_21		rotula	Thalassiosira	Thalassiosiraceae	Thalassiosirales	Bacillariophyceae	Ochrophyta	Chromista	Eukaryota	diatoms	31.5852	0.379442	0.0439234	14.2137	0.708406	19.1552	0.793956
	543	Gulf of Naples, Italy	40.75	14.33	marine	Thalassiosira rotula strain CCMP1647	Thalassiosira rotula	CCMP1647		rotula	Thalassiosira	Thalassiosiraceae	Thalassiosirales	Bacillariophyceae	Ochrophyta	Chromista	Eukaryota	diatoms	26.0175	0.249963	0.0578507	16.9926	0.668041	21.3404	0.763126
	544	Gulf of Naples, Italy	40.49	14.14	marine	Thalassiosira rotula strain CCMP3264	Thalassiosira rotula	CCMP3264		rotula	Thalassiosira	Thalassiosiraceae	Thalassiosirales	Bacillariophyceae	Ochrophyta	Chromista	Eukaryota	diatoms	29.1535	0.465984	0.0345328	15.4619	0.794802	18.9242	0.84521
	545	Puget Sound, WA, USA	49.65	-127.43	marine	Thalassiosira rotula strain CCMP3096	Thalassiosira rotula	CCMP3096		rotula	Thalassiosira	Thalassiosiraceae	Thalassiosirales	Bacillariophyceae	Ochrophyta	Chromista	Eukaryota	diatoms	36.3005	0.318354	0.0533068	11.873	0.599487	19.217	0.741569
	546	Seto inland sea, Japan	34.17	133.33	marine	Thalassiosira rotula strain JpnTR18	Thalassiosira rotula	JpnTR18		rotula	Thalassiosira	Thalassiosiraceae	Thalassiosirales	Bacillariophyceae	Ochrophyta	Chromista	Eukaryota	diatoms	41.2341	0.311447	0.0544153	9.41817	0.519945	18.6597	0.686979
	548	St. Croix, US Virgin Islands	17.79	-64.82	marine	Thalassiosira pseudonana strain CCMP1011, STX97	Thalassiosira pseudonana	CCMP1011, STX97		pseudonana	Thalassiosira	Thalassiosiraceae	Thalassiosirales	Bacillariophyceae	Ochrophyta	Chromista	Eukaryota	diatoms	47.2967	0.0920198	0.137286	6.51785	0.225161	23.9735	1.12566
	549	Swann River estuary, Perth, Australia	-31.99	115.83	estuarine	Thalassiosira pseudonana strain CCMP1012, SWAN1	Thalassiosira pseudonana	CCMP1012, SWAN1		pseudonana	Thalassiosira	Thalassiosiraceae	Thalassiosirales	Bacillariophyceae	Ochrophyta	Chromista	Eukaryota	diatoms	27.0136	0.140759	0.106236	17.0597	0.862126	24.1101	1.32651
	550	Conwy, Gwynedd, Wales, UK	53.28	-3.83	estuarine	Thalassiosira pseudonana strain CCMP1013, W	Thalassiosira pseudonana	CCMP1013, W		pseudonana	Thalassiosira	Thalassiosiraceae	Thalassiosirales	Bacillariophyceae	Ochrophyta	Chromista	Eukaryota	diatoms	33.1345	0.116977	0.111993	16.6118	0.751735	26.5027	1.46465
	551	North Pacific gyre	28	-155	marine	Thalassiosira pseudonana strain CCMP1014, FCRG66	Thalassiosira pseudonana	CCMP1014, FCRG66		pseudonana	Thalassiosira	Thalassiosiraceae	Thalassiosirales	Bacillariophyceae	Ochrophyta	Chromista	Eukaryota	diatoms	69.2691	0.113093	0.138173	-1.47012	0.0923035	26.6758	1.53163
	552	San Juan Island, WA, USA	48.54	-123.01	marine	Thalassiosira pseudonana strain CCMP1015, ARC5	Thalassiosira pseudonana	CCMP1015, ARC5		pseudonana	Thalassiosira	Thalassiosiraceae	Thalassiosirales	Bacillariophyceae	Ochrophyta	Chromista	Eukaryota	diatoms	62.699	0.143216	0.121943	2.44631	0.192995	26.6505	1.49158
	553	North Atlantic, off Portugal	39.5	-9.33	marine	Conticribra weissflogii strain CCMP1053, SA	Conticribra weissflogii	CCMP1053, SA		weissflogii	Conticribra	Thalassiosiraceae	Thalassiosirales	Bacillariophyceae	Ochrophyta	Chromista	Eukaryota	diatoms	20.8391	0.143394	0.0873499	15.6529	0.562775	19.6854	0.680521
	554	North Pacific, off coast of WA, USA	47.91	-124.664	marine	Akashiwo sanguinea strain BWA	Akashiwo sanguinea	BWA		sanguinea	Akashiwo			Dinophyceae	Dinophyta	Chromista	Eukaryota	dinoflagellates	27.8924	0.123404	0.050161	19.061	0.321047	23.454	0.360484
	555	North Pacific, off coast of WA, USA	47.91	-124.664	marine	Akashiwo sanguinea strain GBB	Akashiwo sanguinea	GBB		sanguinea	Akashiwo			Dinophyceae	Dinophyta	Chromista	Eukaryota	dinoflagellates	30.7806	0.14327	0.0482231	19.6568	0.369683	24.7438	0.420844
	556	Santa Cruz, CA, USA	36.96	-122.02	marine	Akashiwo sanguinea strain RMB	Akashiwo sanguinea	RMB		sanguinea	Akashiwo			Dinophyceae	Dinophyta	Chromista	Eukaryota	dinoflagellates	23.1633	0.502258	-0.0158558	23.3095	0.347069	22.2544	0.349995
	557	Los Angeles, CA, USA	33.91	-118.4	marine	Akashiwo sanguinea strain YRB	Akashiwo sanguinea	YRB		sanguinea	Akashiwo			Dinophyceae	Dinophyta	Chromista	Eukaryota	dinoflagellates	34.9357	0.114565	0.0569673	17.2915	0.3068	24.4985	0.383813
	558	Southern ocean	-57.85	139.85	marine	Proboscia inermis	Proboscia				Proboscia	Rhizosoleniaceae	Rhizosoleniales	Bacillariophyceae	Ochrophyta	Chromista	Eukaryota	diatoms	11.3744	0.234488	0.112626	2.12368	0.297849	3.78861	0.328488
	564	Hong Kong, China	22.18	114.23	marine	Prorocentrum donghaiense	Prorocentrum donghaiense			donghaiense	Prorocentrum	Prorocentraceae	Prorocentrales	Dinophyceae	Dinophyta	Chromista	Eukaryota	dinoflagellates	29.0269	0.0861311	0.0794655	21.6396	0.480809	28.2646	0.644369
	565	North Atlantic, off FL, USA	28	-79.27	marine	Synechococcus sp. strain CCFWC 502	Synechococcus	CCFWC 502			Synechococcus	Synechococcaceae	Synechococcales	Cyanophyceae	Cyanobacteria	Bacteria	Prokaryota	cyanobacteria	31.8019	0.194969	0.0432339	27.9836	0.65372	32.9217	0.731251
	622	Narragansett Bay, RI, USA	41.57	-71.39	marine	S. dohrnii		SdohA		dohrnii	Skeletonema	Skeletonemaceae	Thalassiosirales	Bacillariophyceae	Ochrophyta	Chromista	Eukaryota	diatoms	38.1035	0.55716	0.06225	15.0071	1.41806	23.9	1.92925
	624	Narragansett Bay, RI, USA	41.57	-71.39	marine	S. dohrnii		SkelB		dohrnii	Skeletonema	Skeletonemaceae	Thalassiosirales	Bacillariophyceae	Ochrophyta	Chromista	Eukaryota	diatoms	37.3198	0.80816	0.0393	16.4041	1.53985	22.5	1.74787
	625	Narragansett Bay, RI, USA	41.43	-71.46	marine	S. grethae		CCMP1804		grethae	Skeletonema	Skeletonemaceae	Thalassiosirales	Bacillariophyceae	Ochrophyta	Chromista	Eukaryota	diatoms	31.6338	1.29371	0.01561	19.4574	1.75285	21.4	1.77956
	626	Narragansett Bay, RI, USA	41.57	-71.39	marine	S. grethae		SgreA		grethae	Skeletonema	Skeletonemaceae	Thalassiosirales	Bacillariophyceae	Ochrophyta	Chromista	Eukaryota	diatoms	36.1698	0.4276	0.07146	16.0621	1.34747	24.9	1.92881
	628	Narragansett Bay, RI, USA	41.23	-73.06	marine	S. marinoi		CCMP1332		marinoi	Skeletonema	Skeletonemaceae	Thalassiosirales	Bacillariophyceae	Ochrophyta	Chromista	Eukaryota	diatoms	28.7372	0.65545	0.04707	15.6768	1.37091	20.1	1.52824
	629	Narragansett Bay, RI, USA	41.57	-71.39	marine	S. marinoi		SkelF		marinoi	Skeletonema	Skeletonemaceae	Thalassiosirales	Bacillariophyceae	Ochrophyta	Chromista	Eukaryota	diatoms	29.0007	0.55296	0.05436	15.5271	1.28606	20.6	1.48704
	630	Narragansett Bay, RI, USA	41.57	-71.39	marine	S. marinoi		SmarA		marinoi	Skeletonema	Skeletonemaceae	Thalassiosirales	Bacillariophyceae	Ochrophyta	Chromista	Eukaryota	diatoms	49.2165	0.37654	0.09842	5.5367	0.649333	22	1.81314
	631	Narragansett Bay, RI, USA	41.57	-71.39	marine	S. marinoi		SmarB		marinoi	Skeletonema	Skeletonemaceae	Thalassiosirales	Bacillariophyceae	Ochrophyta	Chromista	Eukaryota	diatoms	36.8367	0.4545	0.07263	11.6634	1.0603	20.9	1.5523
	632	Narragansett Bay, RI, USA	41.57	-71.39	marine	S. marinoi		SmarC		marinoi	Skeletonema	Skeletonemaceae	Thalassiosirales	Bacillariophyceae	Ochrophyta	Chromista	Eukaryota	diatoms	38.751	0.47234	0.0751	10.7204	1.05659	20.9	1.64302
	633	Narragansett Bay, RI, USA	41.57	-71.39	marine	S. marinoi		SmarD		marinoi	Skeletonema	Skeletonemaceae	Thalassiosirales	Bacillariophyceae	Ochrophyta	Chromista	Eukaryota	diatoms	38.1751	0.39219	0.08638	11.0906	1.02224	21.8	1.76656
	634	Narragansett Bay, RI, USA	41.57	-71.39	marine	S. marinoi		SmarE		marinoi	Skeletonema	Skeletonemaceae	Thalassiosirales	Bacillariophyceae	Ochrophyta	Chromista	Eukaryota	diatoms	36.4545	0.52324	0.0646	11.8315	1.12367	20.3	1.52272
	635	Narragansett Bay, RI, USA	41.57	-71.39	marine	S. marinoi		SmarF		marinoi	Skeletonema	Skeletonemaceae	Thalassiosirales	Bacillariophyceae	Ochrophyta	Chromista	Eukaryota	diatoms	32.9926	0.7347	0.05037	13.5743	1.45564	19.5	1.70876
	636	Narragansett Bay, RI, USA	41.57	-71.39	marine	S. marinoi		SmarH		marinoi	Skeletonema	Skeletonemaceae	Thalassiosirales	Bacillariophyceae	Ochrophyta	Chromista	Eukaryota	diatoms	38.3428	0.56858	0.06238	13.3153	1.30473	22.3	1.78331
	637	Narragansett Bay, RI, USA	41.57	-70.58	marine	S. menzelii		CCMP793		menzelii	Skeletonema	Skeletonemaceae	Thalassiosirales	Bacillariophyceae	Ochrophyta	Chromista	Eukaryota	diatoms	31.1802	0.80854	0.03659	19.4156	1.64525	23.5	1.77933
	638		40.9	14.15	marine	S. pseudocostatum		CCMP2478		peudocostatum	Skeletonema	Skeletonemaceae	Thalassiosirales	Bacillariophyceae	Ochrophyta	Chromista	Eukaryota	diatoms	31.8832	1.15187	0.02865	19.3023	2.0025	22.8	2.10701
	639	Narragansett Bay, RI, USA	41.57	-71.39	marine	S. pseudocostatum		SpseA		peudocostatum	Skeletonema	Skeletonemaceae	Thalassiosirales	Bacillariophyceae	Ochrophyta	Chromista	Eukaryota	diatoms	33.5774	0.54849	0.05851	19.2369	1.6904	26.1	2.10363
	640	Narragansett Bay, RI, USA	41.57	-71.39	marine	S. pseudocostatum		SpseB		peudocostatum	Skeletonema	Skeletonemaceae	Thalassiosirales	Bacillariophyceae	Ochrophyta	Chromista	Eukaryota	diatoms	40.0438	0.33048	0.08423	16.1546	1.28851	27.6	2.27472
	642	Narragansett Bay, RI, USA	41.57	-71.39	marine	S. pseudocostatum		SpseD		peudocostatum	Skeletonema	Skeletonemaceae	Thalassiosirales	Bacillariophyceae	Ochrophyta	Chromista	Eukaryota	diatoms	28.6673	0.28664	0.09668	15.7083	1.30885	23	1.96333
	643	Narragansett Bay, RI, USA	41.57	-71.39	marine	S. pseudocostatum		SpseE		peudocostatum	Skeletonema	Skeletonemaceae	Thalassiosirales	Bacillariophyceae	Ochrophyta	Chromista	Eukaryota	diatoms	32.4117	1.11897	0.01476	19.9885	1.50296	21.9	1.52446
	645	West Pacific	8.54	136.53	marine			GP2		Prochlorococcus	Prochlorococcus	Synechococcaceae	Synechococcales	Cyanophyceae	Cyanobacteria	Bacteria	Prokaryota	cyanobacteria	18.1051	0.00835123	0.192344	16.7474	0.21	22	0.381264
	646	North Atlantic	38.98	-40.55	marine			NATL2-M98		Prochlorococcus	Prochlorococcus	Synechococcaceae	Synechococcales	Cyanophyceae	Cyanobacteria	Bacteria	Prokaryota	cyanobacteria	20.5212	0.00378363	0.22855	15.8305	0.14	22.6	0.37
	647	Sargasso Sea	26.3	-63.433	marine			MAX42Syn		Synechococcus	Synechococcus	Synechococcaceae	Synechococcales	Cyanophyceae	Cyanobacteria	Bacteria	Prokaryota	cyanobacteria	21.4155	0.0225271	0.15171	19.1143	0.41	25.1	0.697
	648	Sargasso Sea	33.7413	-67.5	marine			CCMP837		Synechococcus	Synechococcus	Synechococcaceae	Synechococcales	Cyanophyceae	Cyanobacteria	Bacteria	Prokaryota	cyanobacteria	13.5404	1.79098	-0.0489213	21.733	0.618509	20.64	0.635476
	649	North Pacific	7.5	134.5	marine			CCMP1183		Synechococcus	Synechococcus	Synechococcaceae	Synechococcales	Cyanophyceae	Cyanobacteria	Bacteria	Prokaryota	cyanobacteria	14.6758	0.194057	0.0676931	22.4352	0.886124	24.16	0.940845
	650	East China Sea	38.6	118.65	marine			CCMP1632		Synechococcus	Synechococcus	Synechococcaceae	Synechococcales	Cyanophyceae	Cyanobacteria	Bacteria	Prokaryota	cyanobacteria	11.8728	0.187911	0.0677278	21.1268	0.785908	22.28	0.817685
	651	ÔªøKurrimine Beach	-17.73	146.114	marine			CS-259		massartii	Amphidinium				Dinophyta	Chromista	Eukaryota	dinoflagellates	39.4798	0.231638	0.00904559	21.1253	0.280414	22.9	0.282649
	652	Azores	38.57	-28.8	marine			M10		huxleyi	Emiliania	Noelaerhabdaceae	Isochrysidales	Coccolithophyceae	Haptophyta	Chromista	Eukaryota	coccolithophores	27.4747	0.489138	0.0589204	16.6552	1.30503	21.5	1.52023
	653	Azores	38.57	-28.8	marine			M13		huxleyi	Emiliania	Noelaerhabdaceae	Isochrysidales	Coccolithophyceae	Haptophyta	Chromista	Eukaryota	coccolithophores	29.4677	0.503966	0.0521193	18.2916	1.30748	23.3	1.50132
	654	Azores	38.57	-28.8	marine			M19		huxleyi	Emiliania	Noelaerhabdaceae	Isochrysidales	Coccolithophyceae	Haptophyta	Chromista	Eukaryota	coccolithophores	26.0137	0.527355	0.0551322	16.9153	1.34004	21.1	1.51307
	655	Azores	38.57	-28.8	marine			M21		huxleyi	Emiliania	Noelaerhabdaceae	Isochrysidales	Coccolithophyceae	Haptophyta	Chromista	Eukaryota	coccolithophores	28.7532	0.366393	0.0743766	16.265	1.22837	22.5	1.58576
	656	Azores	38.57	-28.8	marine			M22		huxleyi	Emiliania	Noelaerhabdaceae	Isochrysidales	Coccolithophyceae	Haptophyta	Chromista	Eukaryota	coccolithophores	26.4282	0.515778	0.0549667	17.702	1.36471	22	1.54554
	657	Azores	38.57	-28.8	marine			M23		huxleyi	Emiliania	Noelaerhabdaceae	Isochrysidales	Coccolithophyceae	Haptophyta	Chromista	Eukaryota	coccolithophores	25.2072	0.406895	0.0686571	17.48	1.35111	22.2	1.60621
	658	Bergen	60.3	-5.25	marine			17		huxleyi	Emiliania	Noelaerhabdaceae	Isochrysidales	Coccolithophyceae	Haptophyta	Chromista	Eukaryota	coccolithophores	34.7974	0.264288	0.105631	10.5123	0.802285	20.9	1.54683
	659	Bergen	60.3	-5.25	marine			41		huxleyi	Emiliania	Noelaerhabdaceae	Isochrysidales	Coccolithophyceae	Haptophyta	Chromista	Eukaryota	coccolithophores	53.4775	0.120381	0.165258	1.53664	0.155183	22.9	1.91602
	660	Bergen	60.3	-5.25	marine			62		huxleyi	Emiliania	Noelaerhabdaceae	Isochrysidales	Coccolithophyceae	Haptophyta	Chromista	Eukaryota	coccolithophores	54.3745	0.150871	0.152266	1.06543	0.177444	22.5	1.75574
	661	Bergen	60.3	-5.25	marine			63		huxleyi	Emiliania	Noelaerhabdaceae	Isochrysidales	Coccolithophyceae	Haptophyta	Chromista	Eukaryota	coccolithophores	77.1836	0.19704	0.151924	-10.2667	0.0414155	22.3	1.67922
	662	Bergen	60.3	-5.25	marine			85		huxleyi	Emiliania	Noelaerhabdaceae	Isochrysidales	Coccolithophyceae	Haptophyta	Chromista	Eukaryota	coccolithophores	63.7785	0.159681	0.155377	-3.64406	0.0906472	22.5	1.72678
	663	ÔªøMauritania	23.55	-19.98	marine			A15-37			Synechococcus	Synechococcaceae	Synechococcales	Cyanophyceae	Cyanobacteria	Bacteria	Prokaryota	cyanobacteria	25.5672	0.0417502	0.117324	26.2142	0.904377	33.1	1.44005
	664	Gulf of Mexico	27.7	-91.3	marine			M16.1			Synechococcus	Synechococcaceae	Synechococcales	Cyanophyceae	Cyanobacteria	Bacteria	Prokaryota	cyanobacteria	25.595	0.0486499	0.12882	24.432	1.13228	31.6	1.95647
	665	Sargasso Sea	33.75	-67.5	marine			WH7803			Synechococcus	Synechococcaceae	Synechococcales	Cyanophyceae	Cyanobacteria	Bacteria	Prokaryota	cyanobacteria	30.8431	0.00197836	0.251725	19.721	0.283307	31.7	2.29202
	666	English Channel	48.72	-3.98	marine			ROS8604			Synechococcus	Synechococcaceae	Synechococcales	Cyanophyceae	Cyanobacteria	Bacteria	Prokaryota	cyanobacteria	18.82	0.114014	0.0811636	22.6142	0.714636	25.8	0.819429
	667	Southern Norweigian Sea	60.32	-3.48	marine			MVIR-16-2			Synechococcus	Synechococcaceae	Synechococcales	Cyanophyceae	Cyanobacteria	Bacteria	Prokaryota	cyanobacteria	42.584	0.0235226	0.221634	4.81117	0.0683254	22.1	1.07412
	668	Southern Norweigian Sea	61	1.98	marine			MVIR-18-1			Synechococcus	Synechococcaceae	Synechococcales	Cyanophyceae	Cyanobacteria	Bacteria	Prokaryota	cyanobacteria	53.4757	0.0190567	0.231545	-0.613183	0.0165343	22.2	0.885224
	669	Southern ocean	-59	85	marine			PP.SO.17.01			Proboscia	Rhizosoleniaceae	Rhizosoleniales	Bacillariophyceae	Ochrophyta	Chromista	Eukaryota	diatoms	12.6275	0.800755	-0.165776	5.25253	0.335228	2.6	0.428522
	670	Southern ocean	-58.9	91.5	marine			NST.DS.16.01		stellata	Nitzschia			Bacillariophyceae	Ochrophyta	Chromista	Eukaryota	diatoms	15.1218	0.955232	-0.0316034	4.19173	0.836714	3.3	0.848658
	671	Southern ocean	-62	85	marine			PN.004			Pseudo-nitzschia	Bacillariaceae	Bacillariales	Bacillariophyceae	Ochrophyta	Chromista	Eukaryota	diatoms	15.4338	0.610541	0.045101	5.55637	0.784419	6.9	0.808157
	672	Southern ocean	-65	79	marine			CN.001		neglectus	Chaetoceros	Chaetocerotaceae	Chaetocerotales	Bacillariophyceae	Ochrophyta	Chromista	Eukaryota	diatoms	31.2702	0.206599	0.102711	8.19261	0.479263	16.9	0.808603
	673	Narragansett Bay, RI, USA	41.57	-71.39	marine			LA101		Synechococcus	Synechococcus	Synechococcaceae	Synechococcales	Cyanophyceae	Cyanobacteria	Bacteria	Prokaryota	cyanobacteria	16.1231	0.00649341	0.155026	27.1917	0.439747	31.1	0.61656
	674	Narragansett Bay, RI, USA	41.57	-71.39	marine			LA103		Synechococcus	Synechococcus	Synechococcaceae	Synechococcales	Cyanophyceae	Cyanobacteria	Bacteria	Prokaryota	cyanobacteria	19.5645	0.00306992	0.186937	25.4786	0.359443	31.3	0.68926
	675	Narragansett Bay, RI, USA	41.57	-71.39	marine			LA117		Synechococcus	Synechococcus	Synechococcaceae	Synechococcales	Cyanophyceae	Cyanobacteria	Bacteria	Prokaryota	cyanobacteria	26.2255	0.108285	0.0431661	23.3588	0.296805	26.8	0.320622
	676	Narragansett Bay, RI, USA	41.57	-71.39	marine			LA126		Synechococcus	Synechococcus	Synechococcaceae	Synechococcales	Cyanophyceae	Cyanobacteria	Bacteria	Prokaryota	cyanobacteria	19.2012	0.146109	0.0392154	26.9693	0.42072	28.7	0.435633
	677	Narragansett Bay, RI, USA	41.57	-71.39	marine			LA127		Synechococcus	Synechococcus	Synechococcaceae	Synechococcales	Cyanophyceae	Cyanobacteria	Bacteria	Prokaryota	cyanobacteria	24.8726	0.036042	0.114596	22.9179	0.498188	29.4	0.762644
	678	Narragansett Bay, RI, USA	41.57	-71.39	marine			LA20		Synechococcus	Synechococcus	Synechococcaceae	Synechococcales	Cyanophyceae	Cyanobacteria	Bacteria	Prokaryota	cyanobacteria	18.8449	0.00601476	0.172745	24.5391	0.417056	29.8	0.712248
	679	Narragansett Bay, RI, USA	41.57	-71.39	marine			LA21		Synechococcus	Synechococcus	Synechococcaceae	Synechococcales	Cyanophyceae	Cyanobacteria	Bacteria	Prokaryota	cyanobacteria	22.4893	0.0362311	0.0854488	22.356	0.244743	26.9	0.301931
	680	Narragansett Bay, RI, USA	41.57	-71.39	marine			LA27		Synechococcus	Synechococcus	Synechococcaceae	Synechococcales	Cyanophyceae	Cyanobacteria	Bacteria	Prokaryota	cyanobacteria	18.4861	0.203294	0.0280823	23.7355	0.395916	24.9	0.402584
	681	Narragansett Bay, RI, USA	41.57	-71.39	marine			LA29		Synechococcus	Synechococcus	Synechococcaceae	Synechococcales	Cyanophyceae	Cyanobacteria	Bacteria	Prokaryota	cyanobacteria	19.5206	0.0891558	0.0667267	24.5333	0.45825	27.4	0.506987
	682	Narragansett Bay, RI, USA	41.57	-71.39	marine			LA3		Synechococcus	Synechococcus	Synechococcaceae	Synechococcales	Cyanophyceae	Cyanobacteria	Bacteria	Prokaryota	cyanobacteria	21.7761	0.0261405	0.112356	22.8513	0.340686	28	0.471702
	683	Narragansett Bay, RI, USA	41.57	-71.39	marine			LA31		Synechococcus	Synechococcus	Synechococcaceae	Synechococcales	Cyanophyceae	Cyanobacteria	Bacteria	Prokaryota	cyanobacteria	15.907	0.0331477	0.115167	23.9671	0.52385	27.1	0.634861
	684	Persian Gulf	28	-50	marine			CCMP200		simplex	Chaetoceros	Chaetocerotaceae	Chaetocerotales	Bacillariophyceae	Ochrophyta	Chromista	Eukaryota	diatoms	53.9399	0.0390181	0.143623	7.25589	0.110624	28.1	0.889107

## Sheet: Figure 2a
Figure 2a
	isolate.code	group	lowerbound	upperbound	growth.change.inc	growth.change.dec
	7	diatoms	-5.26746	15.8713	0.0396478	0.125106
	8	diatoms	-8.03916	6.65055	0.0228384	0.0717723
	9	diatoms	-12.3714	9.88061	0.0379931	0.120355
	10	diatoms	-8.84412	7.64805	0.0436607	0.138633
	11	diatoms	-0.725725	8.5877	0.116553	0.133622
	12	diatoms	-9.76961	7.67938	0.0514256	0.164019
	13	diatoms	-5.9706	7.77188	0.0461022	0.14842
	14	coccolithophores	11.9113	29.3459	0.0783235	0.126038
	15	coccolithophores	7.27441	26.0894	0.0820485	0.228251
	24	coccolithophores	8.43914	29.4629	0.0607112	0.117355
	25	dinoflagellates	11.3455	47.7447	0.0264561	0.00911372
	26	coccolithophores	7.45306	23.9053	0.0406669	0.038606
	30	coccolithophores	11.0716	30.6757	0.0551015	0.0971919
	32	coccolithophores	4.65924	26.3796	0.0267027	0.0316878
	33	coccolithophores	8.62084	24.4142	0.0379262	0.0634248
	35	diatoms	19.9132	46.8	0.0726584	0.0397113
	40	diatoms	16.5968	35.1786	0.0518412	0.0287026
	41	diatoms	5.10595	29.112	0.0207782	0.0359166
	45	dinoflagellates	13.0928	31.721	0.0241498	0.0329179
	49	diatoms	14.1125	35.4175	0.121448	0.191272
	50	diatoms	17.3573	33.6955	0.0998483	0.295819
	51	diatoms	8.00191	34.9118	0.0643165	0.186046
	52	diatoms	14.7274	34.1409	0.0858024	0.142724
	53	diatoms	11.941	33.5828	0.129613	0.0970033
	54	diatoms	12.4095	33.4944	0.085664	0.105146
	55	diatoms	12.3167	35.2862	0.101838	0.143591
	56	diatoms	17.0383	33.6863	0.097634	0.281074
	57	diatoms	12.5839	33.4829	0.0878075	0.19591
	58	dinoflagellates	16.9765	36.1533	0.016918	0.0303478
	59	dinoflagellates	12.8913	39.1835	0.00799894	0.0225961
	61	dinoflagellates	16.7852	31.5542	0.0331408	0.0646723
	63	dinoflagellates	16.9233	31.7632	0.0684615	0.107463
	64	dinoflagellates	8.2327	58.5043	0.00451755	0.00438536
	68	dinoflagellates	16.1542	32.2459	0.10338	0.126045
	74	diatoms	10.6187	43.0025	0.0993884	0.0324014
	81	diatoms	12.5431	33.5951	0.0280229	0.0605963
	82	diatoms	11.5952	31.9624	0.03869	0.0647229
	83	coccolithophores	12.3624	33.5566	0.0695088	0.162745
	84	coccolithophores	15.6927	35.3895	0.101456	0.0951553
	85	dinoflagellates	10.0452	31.9936	0.0116215	0.0210591
	86	dinoflagellates	13.7447	28.5482	0.0253506	0.022069
	87	diatoms	4.37586	32.6358	0.0639634	0.106855
	89	cyanobacteria	14.4657	33.7742	0.0503381	0.0884328
	90	diatoms	15.0623	33.5151	0.0523721	0.129729
	91	diatoms	12.7794	35.3994	0.0885499	0.104046
	93	diatoms	16.049	33.3709	0.0957891	0.192325
	94	cyanobacteria	14.3469	27.6341	0.0550404	0.112197
	97	dinoflagellates	12.9779	30.7235	0.0214106	0.0330617
	106	coccolithophores	9.22664	29.847	0.0526366	0.141668
	107	coccolithophores	5.32185	28.0262	0.048481	0.114085
	109	diatoms	14.0003	35.4848	0.0754487	0.233016
	110	diatoms	12.8814	36.4309	0.0903185	0.142645
	116	dinoflagellates	12.0131	29.512	0.0203329	0.03771
	117	dinoflagellates	14.2228	34.3881	0.0318567	0.0717226
	118	dinoflagellates	14.266	34.5934	0.0297742	0.0676393
	119	dinoflagellates	12.102	33.2589	0.0302003	0.0852164
	123	dinoflagellates	11.0465	31.1566	0.0337613	0.10103
	126	diatoms	10.9213	40.2094	0.132878	0.173077
	129	dinoflagellates	13.5079	35.6901	0.0312114	0.05458
	132	diatoms	6.16864	28.2621	0.109148	0.344219
	138	dinoflagellates	12.7726	31.3298	0.037823	0.0672502
	139	dinoflagellates	12.9653	31.3988	0.0295247	0.0626574
	140	diatoms	15.9782	33.7709	0.146763	0.132372
	146	diatoms	5.44113	33.841	0.0627674	0.102639
	169	dinoflagellates	8.18711	28.2201	0.0466381	0.044256
	170	dinoflagellates	8.92799	24.0616	0.0565581	0.0638259
	171	dinoflagellates	9.55046	29.5111	0.0302749	0.0712211
	173	dinoflagellates	11.9157	35.1037	0.0248056	0.0517538
	181	diatoms	11.209	35.5257	0.0715466	0.220362
	188	diatoms	3.4228	28.5635	0.0919524	0.102279
	191	diatoms	9.41034	33.5064	0.035584	0.0405646
	194	diatoms	1.77069	27.8569	0.0223074	0.0181259
	198	diatoms	6.2625	33.1475	0.0643642	0.174415
	200	diatoms	5.6233	29.5511	0.0945796	0.191308
	205	diatoms	2.25303	30.5279	0.0490653	0.155825
	206	diatoms	6.95111	35.2397	0.0468004	0.0621549
	210	diatoms	3.29049	29.6759	0.0913654	0.289414
	211	diatoms	1.35906	16.4615	0.117951	0.0741082
	214	diatoms	7.7237	47.3409	0.0681766	0.0215445
	216	diatoms	-1.73976	15.181	0.0779943	0.16367
	217	diatoms	3.02173	29.0097	0.0507717	0.0882937
	218	diatoms	7.28324	29.6198	0.0758578	0.154173
	219	dinoflagellates	6.01934	25.2584	0.0210503	0.032905
	220	diatoms	-10.0962	27.4934	0.0282617	0.0857853
	221	diatoms	2.02433	19.057	0.0510396	0.0479739
	223	diatoms	-4.92898	26.6789	0.0362586	0.11438
	225	dinoflagellates	12.3573	28.8517	0.0265957	0.0660901
	231	cyanobacteria	12.214	27.6361	0.0401638	0.11169
	232	dinoflagellates	10.2669	31.4419	0.0427849	0.0690356
	233	dinoflagellates	5.33995	23.3213	0.0267565	0.0489864
	234	diatoms	-5.56109	14.4492	0.0525047	0.119928
	235	diatoms	-8.91599	19.4198	0.0367913	0.116429
	239	dinoflagellates	3.98038	23.3866	0.0154042	0.0237854
	240	diatoms	4.81554	22.4878	0.0829007	0.084399
	242	diatoms	0.115901	29.9725	0.0158681	0.048302
	256	diatoms	2.8675	27.0464	0.0509633	0.0836189
	257	diatoms	2.86701	30.6382	0.0573048	0.183564
	259	diatoms	5.97037	28.5343	0.037448	0.034233
	260	coccolithophores	-9.7281	26.3855	0.0234069	0.0746909
	262	diatoms	4.99973	27.3687	0.0361124	0.111782
	320	dinoflagellates	10.9264	25.7532	0.01781	0.0309194
	324	dinoflagellates	-2.02119	9.69283	0.0537008	0.0382256
	329	dinoflagellates	2.8121	26.7415	0.0213196	0.0604509
	330	dinoflagellates	11.7794	33.0609	0.0372799	0.0248818
	344	dinoflagellates	8.88024	26.4371	0.0164582	0.0343245
	345	dinoflagellates	6.17593	27.9273	0.0144283	0.0121544
	346	dinoflagellates	6.15455	28.3383	0.0119617	0.026884
	347	dinoflagellates	-19.4305	29.9545	0.00421562	0.0110553
	348	coccolithophores	5.4227	29.4857	0.0542165	0.129635
	353	coccolithophores	1.15899	26.5077	0.0398335	0.127313
	358	coccolithophores	10.0668	26.6299	0.0349481	0.0828238
	361	diatoms	-9.10204	13.8603	0.0332007	0.0407649
	362	diatoms	-10.0385	4.70483	0.0285131	0.0906418
	364	cyanobacteria	15.7634	29.6877	0.0511944	0.116889
	365	cyanobacteria	16.335	32.7006	0.0364761	0.0720413
	366	cyanobacteria	9.42015	28.7289	0.0257637	0.0817963
	367	dinoflagellates	18.0488	33.3335	0.0551687	0.110366
	368	cyanobacteria	13.0386	27.8199	0.0374075	0.100344
	369	cyanobacteria	16.2762	29.8463	0.0385381	0.115684
	370	diatoms	0.995696	31.2216	0.026511	0.0823344
	372	dinoflagellates	-5.71533	24.0794	0.0175122	0.0450129
	402	dinoflagellates	2.07923	24.442	0.0219592	0.0565993
	403	diatoms	11.5715	29.5109	0.100579	0.214366
	404	diatoms	15.7464	32.1031	0.16008	0.124372
	406	diatoms	8.5566	29.7254	0.096145	0.185204
	407	diatoms	16.3212	39.3406	0.12099	0.216723
	411	diatoms	8.71025	35.2239	0.07656	0.0244896
	412	diatoms	9.18902	33.9934	0.0410146	0.0130044
	414	diatoms	8.90711	37.3699	0.0256943	0.0360631
	415	diatoms	5.36311	31.4885	0.0743018	0.234555
	416	diatoms	4.09612	34.1838	0.0350749	0.0431376
	421	coccolithophores	12.0128	28.2808	0.0805574	0.137027
	422	coccolithophores	11.1994	25.2539	0.0454032	0.134907
	423	coccolithophores	9.71537	23.696	0.0438567	0.130036
	430	diatoms	3.80312	29.3895	0.061814	0.175235
	432	diatoms	2.05167	29.0601	0.0682476	0.136924
	434	coccolithophores	9.76142	26.8828	0.0238876	0.0368384
	436	diatoms	4.06543	33.3805	0.0394979	0.0571533
	450	diatoms	8.71894	34.2348	0.0665282	0.130446
	451	diatoms	4.47459	34.4324	0.0644408	0.199469
	452	diatoms	-3.90636	34.285	0.0501385	0.154922
	453	diatoms	-1.80146	34.2924	0.0520103	0.160927
	454	diatoms	-3.13776	34.3518	0.0466129	0.143705
	455	diatoms	-0.435361	34.2996	0.0491204	0.155337
	456	diatoms	-6.00344	34.2107	0.0472291	0.145259
	457	diatoms	-4.87268	29.3374	0.0509484	0.161322
	458	diatoms	-0.594666	29.4166	0.0551583	0.173895
	459	diatoms	-0.450539	29.3994	0.0600772	0.190419
	460	diatoms	2.76961	29.4471	0.0616787	0.194779
	461	diatoms	-0.70345	29.403	0.0563414	0.178302
	462	diatoms	11.5386	34.0891	0.0815393	0.107303
	463	diatoms	11.9693	34.2577	0.0758422	0.130808
	464	diatoms	12.1003	34.2489	0.0980455	0.161525
	465	diatoms	12.143	34.3477	0.0883245	0.170377
	466	diatoms	12.4279	34.244	0.0982663	0.16484
	467	diatoms	9.2812	38.3431	0.0926476	0.121214
	468	diatoms	8.25872	39.184	0.0822782	0.192444
	469	diatoms	9.93032	39.451	0.0873333	0.269651
	470	diatoms	9.02958	37.8885	0.106654	0.10779
	471	diatoms	13.3637	39.4204	0.0969628	0.253652
	472	diatoms	12.7154	34.3173	0.0876063	0.158456
	473	diatoms	14.1108	39.4601	0.0914627	0.239376
	474	diatoms	12.7324	39.4347	0.0893179	0.246502
	475	diatoms	13.2058	39.4186	0.0925126	0.243222
	476	dinoflagellates	7.93856	16.193	0.0236889	0.0752174
	477	diatoms	-1.1944	29.3827	0.0325114	0.102447
	542	diatoms	1.83912	29.0552	0.0366806	0.0641581
	543	diatoms	6.98088	29.2484	0.0425155	0.0772004
	544	diatoms	3.45814	29.0342	0.0437195	0.0668811
	545	diatoms	-1.05331	29.104	0.0292672	0.0600036
	546	diatoms	-4.29789	29.0787	0.023939	0.0527482
	548	diatoms	6.51649	29.6685	0.0515858	0.158127
	549	diatoms	9.50188	30.0321	0.0726442	0.179197
	550	diatoms	9.8326	32.6337	0.0702887	0.191114
	551	diatoms	7.74234	32.6448	0.0647165	0.205278
	552	diatoms	6.13179	33.2225	0.0581551	0.181568
	553	diatoms	8.06239	25.5264	0.0468396	0.0932061
	554	dinoflagellates	8.15183	32.171	0.0188461	0.0330833
	555	dinoflagellates	7.77349	34.1498	0.0198391	0.0357937
	556	dinoflagellates	12.7619	33.4274	0.0294964	0.0250601
	557	dinoflagellates	4.99162	33.8885	0.0157406	0.0326998
	558	diatoms	-2.40052	7.45561	0.04246	0.0716637
	564	dinoflagellates	12.1301	35.4906	0.03195	0.0713389
	565	cyanobacteria	15.5017	42.9227	0.033582	0.0584942
	622	diatoms	2.726	33.205	0.0728911	0.165867
	624	diatoms	1.957	33.97	0.0680667	0.121909
	625	diatoms	5.772	33.937	0.0910962	0.113556
	626	diatoms	5.047	33.38	0.0777236	0.181963
	628	diatoms	4.361	29.17	0.077679	0.134795
	629	diatoms	4.496	29.207	0.0738719	0.138217
	630	diatoms	0.122	29.485	0.0662999	0.193789
	631	diatoms	0.732	29.318	0.0615746	0.147522
	632	diatoms	0.017	29.337	0.0629418	0.155792
	633	diatoms	1.869	29.493	0.0709072	0.183706
	634	diatoms	0.031	29.238	0.0601005	0.136292
	635	diatoms	1.205	29.163	0.0747205	0.141469
	636	diatoms	1.019	31.632	0.0670385	0.152877
	637	diatoms	6.783	33.983	0.0851505	0.135788
	638	diatoms	6.038	34.106	0.100561	0.14909
	639	diatoms	7.352	35.183	0.0897647	0.185281
	640	diatoms	6.752	35.469	0.0872877	0.231259
	642	diatoms	7.44	29.461	0.100942	0.243099
	643	diatoms	5.95	34.815	0.0764622	0.0944306
	645	cyanobacteria	12.6748	25.488	0.0327083	0.0874458
	646	cyanobacteria	13.287	25.812	0.0317834	0.0921544
	647	cyanobacteria	13.8435	29.434	0.0495359	0.128657
	648	cyanobacteria	15.4968	27.507	0.0988454	0.0740324
	649	cyanobacteria	16.3833	29.265	0.0967855	0.147439
	650	cyanobacteria	16.1314	26.621	0.106389	0.150691
	651	dinoflagellates	3.86737	39.095	0.0118806	0.0139623
	652	coccolithophores	6.27791	29.626	0.0798958	0.149665
	653	coccolithophores	7.00779	32.181	0.0737197	0.135239
	654	coccolithophores	6.79447	29.151	0.0846146	0.150349
	655	coccolithophores	6.46342	29.955	0.0791073	0.170169
	656	coccolithophores	7.44894	30.138	0.0849719	0.151933
	657	coccolithophores	8.14444	29.405	0.0914209	0.178344
	658	coccolithophores	3.28459	27.334	0.070249	0.192332
	659	coccolithophores	7.29389	27.845	0.0982188	0.309972
	660	coccolithophores	5.74517	27.789	0.0838323	0.265569
	661	coccolithophores	4.56152	27.844	0.0757324	0.242312
	662	coccolithophores	5.51968	27.782	0.0813544	0.261534
	663	cyanobacteria	19.3556	38.507	0.0838186	0.213064
	664	cyanobacteria	18.2485	36.77	0.117228	0.302742
	665	cyanobacteria	21.6984	34.864	0.183332	0.579524
	666	cyanobacteria	15.3983	31.483	0.0630225	0.115352
	667	cyanobacteria	10.2891	25.78	0.072755	0.233505
	668	cyanobacteria	10.4349	25.807	0.0601935	0.196335
	669	diatoms	-0.756216	9.601	0.102144	0.048967
	670	diatoms	-2.72516	10.742	0.112682	0.091229
	671	diatoms	-1.00555	12.673	0.0817813	0.111991
	672	diatoms	0.397509	23.256	0.0391991	0.101775
	673	cyanobacteria	22.1651	34.904	0.0552047	0.129666
	674	cyanobacteria	21.3833	34.935	0.0556041	0.151694
	675	cyanobacteria	12.7219	35.608	0.0182197	0.029121
	676	cyanobacteria	18.8498	35.84	0.0353805	0.0488104
	677	cyanobacteria	15.9156	34.86	0.045246	0.111743
	678	cyanobacteria	19.9156	33.62	0.0576465	0.149162
	679	cyanobacteria	14.3264	33.029	0.0192104	0.0394101
	680	cyanobacteria	15.7544	32.205	0.0352156	0.0440886
	681	cyanobacteria	16.792	33.689	0.0382344	0.0644919
	682	cyanobacteria	15.9662	33.261	0.0313586	0.0717281
	683	cyanobacteria	18.1856	31.505	0.056974	0.115298
	684	diatoms	10.6729	33.738	0.040815	0.126159

## Sheet: Figure 2b
Figure 2b
	Equation
	µ_max (T) =a ∙e^(b∙T)
	Coefficients
	Functional group	N	a	95% CI for a	b	95% CI for b
	All	3246	0.85	[0.806, 0.919]	0.038	[0.034, 0.041]
	Coccolithophores	202	0.741	[0.672, 0.779]	0.035	[0.032, 0.041]
	Cyanobacteria	502	0.19	[0.130, 0.251]	0.076	[0.061, 0.090]
	Diatoms	1794	0.798	[0.759, 0.832]	0.044	[0.040, 0.048]
	Dinoflagellates	748	0.291	[0.257, 0.418]	0.051	[0.027, 0.060]

## Sheet: Figure 3
Figure 3
	isolate.code	group	Thab.past	Thab.fut	safety_margin	warming_tolerance	growth.eq	DGE	Thab.change
	7	diatoms	2.25021	4.06814	8.53408	14.0643	14.9079	12.6577	1.81793
	8	diatoms	2.25021	4.06814	0.854335	4.70961	3.8504	1.60019	1.81793
	9	diatoms	2.25021	4.06814	2.2914	8.0954	6.35794	4.10773	1.81793
	10	diatoms	2.25021	4.06814	1.44784	5.74165	4.88182	2.63161	1.81793
	11	diatoms	2.25021	4.06814	1.99849	6.81618	6.13597	3.88576	1.81793
	12	diatoms	2.25021	4.06814	1.26416	5.79127	4.58124	2.33103	1.81793
	13	diatoms	2.25021	4.06814	2.26467	5.80453	6.09874	3.84853	1.81793
	14	coccolithophores	10.9109	13.3122	11.753	19.0896	29.7033	18.7923	2.40123
	15	coccolithophores	13.9782	17.0214	7.13616	12.5526	24.9557	10.9775	3.04318
	24	coccolithophores	17.3486	20.5023	4.94636	12.7887	26.0512	8.70262	3.15371
	26	coccolithophores	18.3062	20.6949	-2.8409	6.62603	18.3062	0	2.38863
	30	coccolithophores	22.603	24.6849	0.97978	8.75224	24.5102	1.90726	2.08198
	33	coccolithophores	21.7295	24.9697	-3.22522	3.25856	21.7295	0	3.24024
	40	diatoms	28.7885	32.2603	-5.56994	8.86531	28.7885	0	3.47179
	41	diatoms	28.7885	32.2603	-8.47457	1.17097	28.7885	0	3.47179
	45	dinoflagellates	25.8583	28.7466	-2.02033	6.67451	25.8583	0	2.88836
	49	diatoms	26.6187	29.6675	0.524774	9.61444	27.6559	1.03717	3.04881
	50	diatoms	26.6187	29.6675	2.95374	7.43928	31.6416	5.02291	3.04881
	51	diatoms	26.8014	29.7961	1.19748	8.72026	29.0859	2.28453	2.99471
	52	diatoms	26.8014	29.7961	0.0505555	8.04746	26.903	0.101591	2.99471
	53	diatoms	26.8014	29.7961	-5.59658	8.57828	26.8014	0	2.99471
	54	diatoms	26.8014	29.7961	-2.77299	7.70669	26.8013	0	2.99471
	55	diatoms	26.8014	29.7961	-1.04612	9.45604	26.8014	0	2.99471
	56	diatoms	26.8014	29.7961	2.59294	7.26395	31.3086	4.50725	2.99471
	57	diatoms	26.8014	29.7961	0.213542	7.27403	27.223	0.421604	2.99471
	58	dinoflagellates	28.5378	31.3193	0.751446	8.26989	30.0266	1.48877	2.78147
	61	dinoflagellates	26.7558	29.7328	-0.205559	5.26801	26.7558	0	2.97703
	63	dinoflagellates	27.5427	30.7811	-1.55449	4.79032	27.5427	0	3.23835
	68	dinoflagellates	27.2582	30.4063	-2.2633	5.76629	27.2582	0	3.14806
	81	diatoms	23.4451	26.3541	3.49296	10.7635	29.707	6.26189	2.90899
	82	diatoms	23.4451	26.3541	0.897329	9.25642	25.2025	1.75736	2.90899
	83	coccolithophores	25.775	28.9816	1.43866	8.35768	28.5064	2.7314	3.20661
	85	dinoflagellates	24.6391	27.7241	-0.450508	8.09862	24.6391	0	3.08498
	86	dinoflagellates	25.0551	28.1362	-4.42085	4.51173	25.055	0	3.08112
	87	diatoms	22.1647	25.0056	-0.110891	11.4984	22.1646	0	2.84091
	89	cyanobacteria	23.5975	26.961	3.17271	10.8489	29.4424	5.84488	3.36354
	90	diatoms	23.1089	26.8331	5.09913	10.8847	31.5379	8.42892	3.72418
	91	diatoms	23.1089	26.8331	1.89049	13.4253	26.8361	3.72715	3.72418
	93	diatoms	23.1089	26.8331	4.50293	10.7999	30.8928	7.78391	3.72418
	94	cyanobacteria	23.3643	26.7535	-0.103188	4.67661	23.3642	0	3.38926
	97	dinoflagellates	23.4151	27.0285	0.333412	7.99979	24.0727	0.657556	3.6134
	106	coccolithophores	22.1903	25.4542	2.07072	8.15405	25.9731	3.78281	3.26388
	107	coccolithophores	22.2716	25.5047	-1.0164	6.36933	22.2716	0	3.23306
	109	diatoms	22.245	25.4665	7.98484	13.6988	34.3172	12.0722	3.22152
	110	diatoms	22.245	25.4665	5.05588	15.0855	31.5229	9.27787	3.22152
	116	dinoflagellates	19.3719	22.1572	4.01012	10.7212	26.4946	7.12274	2.7853
	117	dinoflagellates	19.3303	23.0226	8.85581	15.625	33.2168	13.8866	3.69235
	119	dinoflagellates	19.1586	22.9324	8.56438	14.5904	32.1475	12.9889	3.77388
	123	dinoflagellates	19.1736	22.9193	6.94601	12.4255	29.877	10.7034	3.74569
	132	diatoms	18.6084	22.0353	4.33471	10.1168	25.8304	7.22196	3.4269
	138	dinoflagellates	19.257	22.6788	5.39284	12.7121	28.6705	9.41348	3.42187
	139	dinoflagellates	19.257	22.6788	6.23781	12.6875	29.5677	10.3107	3.42187
	140	diatoms	19.257	22.6788	5.15893	15.6901	29.9029	10.6459	3.42187
	146	diatoms	18.9292	22.3733	4.13477	15.9635	26.6775	7.74824	3.44405
	169	dinoflagellates	17.2012	20.0231	0.739908	12.2695	18.6836	1.48238	2.82188
	170	dinoflagellates	17.2012	20.0231	-0.249568	7.64983	17.2012	0	2.82188
	171	dinoflagellates	17.2012	20.0231	6.35594	12.8507	27.5916	10.3904	2.82188
	173	dinoflagellates	19.691	23.1411	7.89967	16.1088	32.7831	13.0921	3.45008
	181	diatoms	19.5228	22.8033	10.0429	16.5238	34.4309	14.9081	3.28054
	188	diatoms	17.6656	20.9932	-1.00413	12.2274	17.6656	0	3.3276
	191	diatoms	15.3537	19.0099	6.89266	19.3963	28.6588	13.3051	3.65615
	194	diatoms	15.5868	19.2319	-2.12192	14.2202	15.5868	0	3.64513
	198	diatoms	15.7906	19.4261	10.1099	18.002	31.4478	15.6572	3.63549
	205	diatoms	15.6314	19.2744	8.1255	15.4859	28.3964	12.765	3.64302
	210	diatoms	13.7815	17.3477	9.56338	16.4448	28.2307	14.4491	3.56621
	211	diatoms	13.7815	17.3477	-6.59501	4.29678	13.7815	0	3.56621
	216	diatoms	13.7815	17.3477	-4.06149	1.9049	13.7815	0	3.56621
	217	diatoms	13.7815	17.3477	5.74017	16.1409	24.1223	10.3408	3.56621
	219	dinoflagellates	12.9405	16.9299	4.81192	13.0595	21.6795	8.73897	3.98943
	220	diatoms	12.6178	16.5771	5.56066	15.6915	22.2715	9.65376	3.95931
	221	diatoms	12.6178	16.5771	-2.34081	7.51357	12.6178	0	3.95931
	223	diatoms	12.6178	16.5771	6.45315	14.7234	23.3094	10.6916	3.95931
	225	dinoflagellates	16.2133	18.5238	7.90543	13.0654	28.1612	11.9479	2.31049
	231	cyanobacteria	16.5511	19.5636	7.00606	11.4466	26.9899	10.4388	3.01253
	232	dinoflagellates	15.9134	19.0617	7.42642	16.3216	28.8777	12.9643	3.14829
	233	dinoflagellates	11.8813	16.2468	5.08799	12.0442	20.7402	8.85893	4.36544
	234	diatoms	6.01988	10.0969	2.3363	8.98551	10.305	4.28508	4.07702
	235	diatoms	6.01988	10.0969	6.59596	13.9926	16.7376	10.7177	4.07702
	239	dinoflagellates	11.2593	14.9709	4.49932	12.8833	19.5005	8.24123	3.71157
	240	diatoms	10.9321	14.5103	2.79872	12.58	16.5115	5.57944	3.5782
	256	diatoms	11.8209	14.5545	6.06946	16.1186	22.7414	10.9205	2.73362
	257	diatoms	11.8209	14.5545	12.2103	19.3909	29.5945	17.7736	2.73362
	259	diatoms	11.2828	14.1737	5.46349	18.7195	22.4594	11.1766	2.89082
	260	coccolithophores	8.9554	12.6932	8.81313	18.1788	23.1518	14.1964	3.73782
	262	diatoms	12.5243	15.7255	9.38244	15.3218	26.3984	13.8742	3.20123
	320	dinoflagellates	8.28103	12.2282	12.0532	17.9934	26.4719	18.1909	3.94714
	324	dinoflagellates	6.17188	10.8517	-3.32204	4.56205	6.17188	0	4.67982
	329	dinoflagellates	7.98665	11.4191	12.5159	19.3074	26.0802	18.0935	3.43248
	344	dinoflagellates	7.99891	11.4241	12.7482	18.9657	26.6061	18.6072	3.42524
	345	dinoflagellates	7.99891	11.4241	8.12243	21.4846	25.4414	17.4425	3.42524
	346	dinoflagellates	7.99891	11.4241	13.5084	20.9647	27.9963	19.9974	3.42524
	348	coccolithophores	9.31821	11.0499	13.0714	20.8106	28.7961	19.4778	1.7317
	353	coccolithophores	8.5173	12.2913	11.9494	18.5151	25.6955	17.1782	3.77403
	358	coccolithophores	5.87167	9.67525	15.8432	21.2049	27.0753	21.2036	3.80358
	361	diatoms	-1.62884	-0.062423	5.1821	16.5927	8.29466	9.9235	1.56642
	362	diatoms	-1.62884	-0.062423	2.80567	6.64016	3.05916	4.688	1.56642
	364	cyanobacteria	21.2084	24.2484	4.23825	8.86674	28.2224	7.01403	3.03998
	365	cyanobacteria	25.2989	28.8014	1.90073	7.91611	28.8411	3.54224	3.50254
	366	cyanobacteria	25.8147	29.0532	-1.71078	3.31662	25.8147	0	3.23852
	367	dinoflagellates	23.2326	26.7346	5.00686	10.5765	31.6463	8.41365	3.50198
	368	cyanobacteria	18.5114	21.5581	5.29454	9.66667	26.7965	8.28507	3.04671
	369	cyanobacteria	21.2084	24.2484	5.24694	8.93544	29.1311	7.92265	3.03998
	370	diatoms	18.6084	22.0353	5.25121	13.2565	27.5211	8.91268	3.4269
	372	dinoflagellates	13.04	16.7306	2.6944	11.7876	18.0198	4.97976	3.69052
	402	dinoflagellates	10.7687	15.1792	7.42231	14.2337	22.6176	11.8489	4.41045
	450	diatoms	18.7652	22.5708	6.85161	16.2778	30.6139	11.8487	3.80559
	451	diatoms	18.7652	22.5708	8.35217	16.306	32.0143	13.2491	3.80559
	452	diatoms	18.7652	22.5708	6.18182	16.3354	29.3583	10.5931	3.80559
	453	diatoms	18.7652	22.5708	6.71122	16.2975	30.063	11.2978	3.80559
	454	diatoms	18.7652	22.5708	6.40465	16.3896	29.6707	10.9055	3.80559
	455	diatoms	18.7652	22.5708	7.18935	16.2606	30.649	11.8838	3.80559
	456	diatoms	18.7652	22.5708	5.57849	16.3085	28.5025	9.73735	3.80559
	457	diatoms	18.7652	22.5708	2.36123	11.2866	23.1365	4.37125	3.80559
	458	diatoms	18.7652	22.5708	3.42437	11.2804	24.8472	6.08198	3.80559
	459	diatoms	18.7652	22.5708	3.47523	11.2566	24.923	6.1578	3.80559
	460	diatoms	18.7652	22.5708	4.2659	11.241	26.063	7.29782	3.80559
	461	diatoms	18.7652	22.5708	3.4088	11.2675	24.8214	6.05624	3.80559
	462	diatoms	18.7652	22.5708	5.5869	16.3388	29.2673	10.5021	3.80559
	463	diatoms	18.7652	22.5708	7.31255	16.2811	31.4366	12.6714	3.80559
	464	diatoms	18.7652	22.5708	7.11766	16.2987	31.25	12.4848	3.80559
	465	diatoms	18.7652	22.5708	8.00146	16.296	32.1396	13.3744	3.80559
	466	diatoms	18.7652	22.5708	7.33081	16.2692	31.5107	12.7455	3.80559
	467	diatoms	18.7652	22.5708	6.98794	20.8938	31.94	13.1748	3.80559
	468	diatoms	18.7652	22.5708	11.1568	21.2617	36.6799	17.9147	3.80559
	469	diatoms	18.7652	22.5708	13.4638	21.3172	38.3812	19.616	3.80559
	470	diatoms	18.7652	22.5708	4.77032	20.807	28.29	9.5248	3.80559
	471	diatoms	18.7652	22.5708	13.4492	21.2999	38.5961	19.8309	3.80559
	472	diatoms	18.7652	22.5708	7.86109	16.2856	32.0733	13.3081	3.80559
	473	diatoms	18.7652	22.5708	13.6869	21.3224	38.7757	20.0105	3.80559
	474	diatoms	18.7652	22.5708	13.5675	21.2998	38.5993	19.8341	3.80559
	475	diatoms	18.7652	22.5708	13.4304	21.2987	38.5731	19.8079	3.80559
	476	dinoflagellates	10.505	12.729	3.71099	5.86051	15.8948	5.38979	2.22401
	477	diatoms	27.6095	30.7191	-5.59279	2.41497	27.6095	0	3.10964
	542	diatoms	17.438	20.7578	1.71726	12.5684	20.758	3.32008	3.31988
	543	diatoms	17.4699	20.8494	3.87046	12.5315	24.5397	7.06977	3.3795
	544	diatoms	17.5875	21.0675	1.3367	12.4511	20.203	2.6155	3.47997
	545	diatoms	11.251	14.4967	7.96601	18.7722	24.9439	13.6929	3.24572
	546	diatoms	18.8295	22.3377	-0.169762	11.2057	18.8295	0	3.50821
	548	diatoms	26.0528	28.9934	-2.07937	4.11337	26.0528	0	2.94057
	549	diatoms	20.1794	22.4158	3.93075	10.3871	26.9951	6.81576	2.23646
	550	diatoms	10.3719	12.2162	16.1308	22.8071	32.5768	22.2049	1.84428
	551	diatoms	21.1047	24.0824	5.57111	12.0597	30.2059	9.1012	2.97773
	552	diatoms	11.8209	14.5545	14.8296	21.9749	32.649	20.8281	2.73362
	553	diatoms	16.8826	19.4119	2.80279	9.18987	21.9724	5.08979	2.52924
	554	dinoflagellates	12.2253	15.1532	11.2287	20.782	30.7263	18.5011	2.92797
	555	dinoflagellates	12.2253	15.1532	12.5185	22.8218	32.659	20.4337	2.92797
	556	dinoflagellates	17.4893	20.0304	4.76509	17.4018	27.4081	9.9188	2.54112
	557	dinoflagellates	19.0024	21.7302	5.49613	15.757	28.7803	9.77788	2.72778
	558	diatoms	3.5488	5.14758	0.23981	4.26208	4.02303	0.474235	1.59878
	622	diatoms	13.9114	17.4805	9.98857	20.1886	30.2407	16.3292	3.56909
	624	diatoms	13.9114	17.4805	8.58857	21.1886	29.0299	15.1184	3.56909
	625	diatoms	14.3093	17.8762	7.09068	20.9907	27.7549	13.4456	3.56691
	626	diatoms	13.9114	17.4805	10.9886	20.1886	31.3753	17.4639	3.56909
	628	diatoms	15.6314	19.2744	4.46861	14.3686	23.7914	8.16004	3.64302
	629	diatoms	13.9114	17.4805	6.68857	16.0886	25.5146	11.6031	3.56909
	630	diatoms	13.9114	17.4805	8.08857	16.1886	26.9021	12.9906	3.56909
	631	diatoms	13.9114	17.4805	6.98857	16.1886	25.7145	11.8031	3.56909
	632	diatoms	13.9114	17.4805	6.98857	16.1886	25.7181	11.8066	3.56909
	633	diatoms	13.9114	17.4805	7.88857	16.2886	26.823	12.9116	3.56909
	634	diatoms	13.9114	17.4805	6.38857	16.1886	24.9135	11.002	3.56909
	635	diatoms	13.9114	17.4805	5.58857	16.1886	23.9833	10.0718	3.56909
	636	diatoms	13.9114	17.4805	8.38857	18.5886	27.9709	14.0595	3.56909
	637	diatoms	13.0177	16.7098	10.4823	21.9823	31.2135	18.1958	3.69211
	638	diatoms	17.4766	20.819	5.3234	17.7234	27.3837	9.90714	3.34245
	639	diatoms	13.9114	17.4805	12.1886	22.0886	33.4091	19.4976	3.56909
	640	diatoms	13.9114	17.4805	13.6886	22.2886	34.318	20.4066	3.56909
	642	diatoms	13.9114	17.4805	9.08857	16.0886	28.1303	14.2189	3.56909
	643	diatoms	13.9114	17.4805	7.98857	22.2886	29.051	15.1395	3.56909
	645	cyanobacteria	28.4858	31.526	-6.48585	-2.68594	28.4858	0	3.04011
	646	cyanobacteria	18.1333	20.9982	4.46674	7.95784	25.0285	6.89523	2.86492
	647	cyanobacteria	24.4059	27.7572	0.694112	5.41613	25.7315	1.32557	3.35136
	648	cyanobacteria	22.2865	25.3608	-1.6465	6.21674	22.2865	0	3.07428
	649	cyanobacteria	28.6153	31.655	-4.45525	1.1578	28.6152	0	3.03974
	650	cyanobacteria	11.1254	15.0511	11.1546	15.9378	28.5526	17.4272	3.92568
	651	dinoflagellates	25.5897	28.3055	-2.68971	15.2755	25.5897	0	2.71575
	652	coccolithophores	17.5348	20.5722	3.96517	12.8577	24.7871	7.25231	3.03734
	653	coccolithophores	17.5348	20.5722	5.76517	15.4906	27.7898	10.2549	3.03734
	654	coccolithophores	17.5348	20.5722	3.56517	12.3873	24.1031	6.56826	3.03734
	655	coccolithophores	17.5348	20.5722	4.96517	13.1068	26.228	8.69315	3.03734
	656	coccolithophores	17.5348	20.5722	4.46517	13.3813	25.6174	8.08256	3.03734
	657	coccolithophores	17.5348	20.5722	4.66517	12.5488	25.7585	8.22366	3.03734
	658	coccolithophores	9.6963	11.9337	11.2037	18.2147	26.3451	16.6488	2.23737
	659	coccolithophores	9.6963	11.9337	13.2037	18.5791	27.6433	17.947	2.23737
	660	coccolithophores	9.6963	11.9337	12.8037	18.5564	27.4169	17.7206	2.23737
	661	coccolithophores	9.6963	11.9337	12.6037	18.6289	27.345	17.6486	2.23737
	662	coccolithophores	9.6963	11.9337	12.8037	18.5489	27.3925	17.6962	2.23737
	663	cyanobacteria	20.8774	23.416	12.2226	18.1204	38.2945	17.4171	2.53856
	664	cyanobacteria	24.0212	27.324	7.57877	13.2084	35.7261	11.7048	3.30274
	665	cyanobacteria	22.2856	25.3593	9.41436	12.8569	34.8195	12.5339	3.07371
	666	cyanobacteria	13.1108	16.1348	12.6892	18.9134	32.0444	18.9336	3.02399
	667	cyanobacteria	9.60708	11.9216	12.4929	16.4961	25.8236	16.2165	2.31454
	668	cyanobacteria	8.68454	11.4852	13.5155	17.4401	25.9058	17.2213	2.80071
	669	diatoms	0.791171	1.59767	1.80883	10.7751	4.95011	4.15894	0.8065
	670	diatoms	1.14727	2.08366	2.15273	10.6053	5.61048	4.46321	0.936391
	671	diatoms	0.283096	1.00437	6.6169	12.9902	11.943	11.6599	0.721273
	672	diatoms	-0.272736	0.448469	17.1727	24.1004	23.3305	23.6033	0.721205
	673	cyanobacteria	13.9114	17.4805	17.1886	21.3418	35.493	21.5816	3.56909
	674	cyanobacteria	13.9114	17.4805	17.3886	21.3494	35.2965	21.3851	3.56909
	675	cyanobacteria	13.9114	17.4805	12.8886	22.5601	35.1433	21.2318	3.56909
	676	cyanobacteria	13.9114	17.4805	14.7886	22.6585	38.041	24.1296	3.56909
	677	cyanobacteria	13.9114	17.4805	15.4886	21.4428	35.0903	21.1789	3.56909
	678	cyanobacteria	13.9114	17.4805	15.8886	20.0501	34.0013	20.0899	3.56909
	679	cyanobacteria	13.9114	17.4805	12.9886	19.6892	33.115	19.2036	3.56909
	680	cyanobacteria	13.9114	17.4805	10.9886	19.0672	33.3197	19.4083	3.56909
	681	cyanobacteria	13.9114	17.4805	13.4886	20.3822	34.5185	20.6071	3.56909
	682	cyanobacteria	13.9114	17.4805	14.0886	19.8279	33.5422	19.6307	3.56909
	683	cyanobacteria	13.9114	17.4805	13.1886	18.0092	32.205	18.2936	3.56909
	684	diatoms	23.2403	26.4892	4.85971	10.9856	31.3361	8.09584	3.2489

## Sheet: Figure 4a
Figure 4a
	lat	change	change_sd	n	ci_u	ci_l	group
	88.7543	0.0679979	0.000939976	288	0.068089	0.0679068	coccolithophores
	87.513	0.0760308	0.00475279	288	0.0764915	0.0755701	coccolithophores
	86.2717	0.076288	0.00838903	288	0.0771012	0.0754748	coccolithophores
	85.0304	0.0793597	0.0132806	288	0.080647	0.0780723	coccolithophores
	83.7891	0.0842952	0.0194312	288	0.0861787	0.0824117	coccolithophores
	82.5477	0.0910546	0.0288035	288	0.0938466	0.0882626	coccolithophores
	81.3064	0.11025	0.0421693	288	0.114337	0.106162	coccolithophores
	80.0651	0.122151	0.0596577	252	0.128333	0.115969	coccolithophores
	78.8238	0.136808	0.0783265	253	0.144909	0.128708	coccolithophores
	77.5825	0.162787	0.0955209	254	0.172646	0.152928	coccolithophores
	76.3411	0.182989	0.117817	253	0.195174	0.170805	coccolithophores
	75.0998	0.196479	0.121152	243	0.209264	0.183695	coccolithophores
	73.8585	0.217278	0.127645	241	0.230804	0.203753	coccolithophores
	72.6172	0.232066	0.137228	236	0.24676	0.217371	coccolithophores
	71.3759	0.258257	0.150102	200	0.275717	0.240797	coccolithophores
	70.1345	0.287835	0.15144	180	0.306403	0.269267	coccolithophores
	68.8932	0.286258	0.164636	146	0.308671	0.263844	coccolithophores
	67.6519	0.290445	0.167956	102	0.317802	0.263089	coccolithophores
	66.4106	0.311811	0.165824	86	0.341226	0.282396	coccolithophores
	65.1693	0.370733	0.20431	87	0.406766	0.334701	coccolithophores
	63.928	0.377343	0.207254	89	0.413482	0.341204	coccolithophores
	62.6866	0.337459	0.141664	95	0.361368	0.31355	coccolithophores
	61.4453	0.346741	0.14899	101	0.371128	0.322353	coccolithophores
	60.204	0.352601	0.147521	112	0.375531	0.329671	coccolithophores
	58.9627	0.380215	0.172859	138	0.40442	0.356009	coccolithophores
	57.7214	0.442742	0.193416	148	0.468895	0.416589	coccolithophores
	56.48	0.466871	0.210126	151	0.495	0.438742	coccolithophores
	55.2387	0.47915	0.209969	144	0.507933	0.450367	coccolithophores
	53.9974	0.477196	0.198356	136	0.505175	0.449216	coccolithophores
	52.7561	0.472067	0.182928	125	0.498981	0.445152	coccolithophores
	51.5148	0.469309	0.168032	124	0.494132	0.444487	coccolithophores
	50.2734	0.492719	0.1541	134	0.514617	0.47082	coccolithophores
	49.0321	0.513595	0.155414	133	0.535763	0.491426	coccolithophores
	47.7908	0.525185	0.15896	136	0.547608	0.502763	coccolithophores
	46.5495	0.566729	0.176566	143	0.591018	0.542441	coccolithophores
	45.3082	0.573611	0.197668	148	0.600339	0.546883	coccolithophores
	44.0668	0.537655	0.215581	162	0.565517	0.509792	coccolithophores
	42.8255	0.48385	0.200617	166	0.509464	0.458236	coccolithophores
	41.5842	0.412378	0.163676	166	0.433275	0.39148	coccolithophores
	40.3429	0.349268	0.162027	163	0.370145	0.328391	coccolithophores
	39.1016	0.296766	0.155666	171	0.316349	0.277184	coccolithophores
	37.8602	0.230718	0.139292	177	0.247941	0.213496	coccolithophores
	36.6189	0.165316	0.123057	186	0.180159	0.150473	coccolithophores
	35.3776	0.118996	0.118501	180	0.133525	0.104466	coccolithophores
	34.1363	0.073529	0.116273	178	0.0878652	0.0591927	coccolithophores
	32.895	0.0301439	0.113675	177	0.0441993	0.0160884	coccolithophores
	31.6536	-0.018411	0.122619	176	-0.00320665	-0.0336153	coccolithophores
	30.4123	-0.0600888	0.13012	167	-0.0435253	-0.0766524	coccolithophores
	29.171	-0.11179	0.127726	177	-0.0959977	-0.127583	coccolithophores
	27.9297	-0.162088	0.139305	177	-0.144864	-0.179313	coccolithophores
	26.6884	-0.213701	0.145478	183	-0.196011	-0.231392	coccolithophores
	25.447	-0.265941	0.148846	189	-0.248131	-0.283752	coccolithophores
	24.2057	-0.302311	0.149854	192	-0.284521	-0.320102	coccolithophores
	22.9644	-0.336035	0.139292	189	-0.319368	-0.352702	coccolithophores
	21.7231	-0.366769	0.137128	198	-0.350738	-0.3828	coccolithophores
	20.4818	-0.388203	0.131678	207	-0.373148	-0.403259	coccolithophores
	19.2405	-0.391397	0.113625	208	-0.378437	-0.404357	coccolithophores
	17.9991	-0.391119	0.108289	213	-0.378914	-0.403325	coccolithophores
	16.7578	-0.397927	0.115539	220	-0.385113	-0.410741	coccolithophores
	15.5165	-0.408818	0.114357	222	-0.396192	-0.421444	coccolithophores
	14.2752	-0.394453	0.131037	231	-0.38027	-0.408635	coccolithophores
	13.0339	-0.36318	0.11583	234	-0.350723	-0.375636	coccolithophores
	11.7925	-0.341536	0.114234	236	-0.329304	-0.353768	coccolithophores
	10.5512	-0.31718	0.119435	235	-0.304364	-0.329997	coccolithophores
	9.3099	-0.306336	0.109982	239	-0.294633	-0.318038	coccolithophores
	8.06858	-0.294924	0.0875104	226	-0.285348	-0.304499	coccolithophores
	6.82726	-0.283148	0.061699	240	-0.276597	-0.2897	coccolithophores
	5.58594	-0.288717	0.0572632	240	-0.282637	-0.294798	coccolithophores
	4.34462	-0.299313	0.0534022	237	-0.293607	-0.305019	coccolithophores
	3.1033	-0.336992	0.0913919	236	-0.327206	-0.346778	coccolithophores
	1.86198	-0.36122	0.104173	233	-0.349994	-0.372447	coccolithophores
	0.62066	-0.362026	0.0909275	232	-0.352206	-0.371846	coccolithophores
	-0.62066	-0.372774	0.0989214	231	-0.362067	-0.38348	coccolithophores
	-1.86198	-0.362334	0.0929064	229	-0.352234	-0.372433	coccolithophores
	-3.1033	-0.355739	0.0953238	231	-0.345422	-0.366056	coccolithophores
	-4.34462	-0.34691	0.0975777	229	-0.336303	-0.357517	coccolithophores
	-5.58594	-0.334747	0.100075	227	-0.32382	-0.345673	coccolithophores
	-6.82726	-0.339075	0.111705	227	-0.326878	-0.351271	coccolithophores
	-8.06858	-0.336662	0.12282	233	-0.323426	-0.349898	coccolithophores
	-9.3099	-0.34853	0.107871	238	-0.337028	-0.360032	coccolithophores
	-10.5512	-0.340219	0.102699	238	-0.329268	-0.35117	coccolithophores
	-11.7925	-0.347539	0.10214	238	-0.336648	-0.35843	coccolithophores
	-13.0339	-0.352811	0.11416	237	-0.340612	-0.365009	coccolithophores
	-14.2752	-0.368747	0.121001	235	-0.355762	-0.381731	coccolithophores
	-15.5165	-0.372034	0.117628	231	-0.359303	-0.384765	coccolithophores
	-16.7578	-0.36884	0.13698	229	-0.35395	-0.38373	coccolithophores
	-17.9991	-0.329245	0.127463	224	-0.315236	-0.343255	coccolithophores
	-19.2405	-0.28234	0.114615	223	-0.269715	-0.294966	coccolithophores
	-20.4818	-0.257321	0.124035	223	-0.243658	-0.270985	coccolithophores
	-21.7231	-0.221808	0.120663	218	-0.208365	-0.235252	coccolithophores
	-22.9644	-0.186468	0.11537	224	-0.173787	-0.199148	coccolithophores
	-24.2057	-0.163413	0.111789	225	-0.151153	-0.175672	coccolithophores
	-25.447	-0.132673	0.105606	226	-0.121118	-0.144229	coccolithophores
	-26.6884	-0.0941942	0.0975343	227	-0.0835451	-0.104843	coccolithophores
	-27.9297	-0.0488463	0.0869083	229	-0.0393989	-0.0582936	coccolithophores
	-29.171	-0.0142186	0.0741376	231	-0.00619444	-0.0222427	coccolithophores
	-30.4123	0.0214872	0.0618734	233	0.0281551	0.0148192	coccolithophores
	-31.6536	0.0548366	0.0603457	243	0.0612046	0.0484685	coccolithophores
	-32.895	0.0849479	0.0581438	258	0.0909026	0.0789932	coccolithophores
	-34.1363	0.116637	0.0528785	262	0.122011	0.111263	coccolithophores
	-35.3776	0.146761	0.0530983	269	0.152086	0.141435	coccolithophores
	-36.6189	0.179236	0.0562354	270	0.184866	0.173606	coccolithophores
	-37.8602	0.216433	0.0595258	277	0.222317	0.21055	coccolithophores
	-39.1016	0.254505	0.058961	280	0.260301	0.248708	coccolithophores
	-40.3429	0.301618	0.0670461	280	0.308209	0.295027	coccolithophores
	-41.5842	0.33687	0.0822774	282	0.34493	0.32881	coccolithophores
	-42.8255	0.362994	0.0922623	282	0.372032	0.353957	coccolithophores
	-44.0668	0.390419	0.107178	283	0.400899	0.379939	coccolithophores
	-45.3082	0.395523	0.0974541	284	0.405035	0.38601	coccolithophores
	-46.5495	0.391629	0.0818912	283	0.399637	0.383622	coccolithophores
	-47.7908	0.368248	0.0554248	283	0.373668	0.362828	coccolithophores
	-49.0321	0.351212	0.0497244	284	0.356066	0.346359	coccolithophores
	-50.2734	0.316275	0.0361758	284	0.319806	0.312743	coccolithophores
	-51.5148	0.279919	0.0360692	284	0.28344	0.276399	coccolithophores
	-52.7561	0.252272	0.0447998	288	0.256615	0.24793	coccolithophores
	-53.9974	0.222532	0.0515472	288	0.227529	0.217536	coccolithophores
	-55.2387	0.193276	0.0441513	288	0.197556	0.188996	coccolithophores
	-56.48	0.174496	0.0476865	288	0.179118	0.169873	coccolithophores
	-57.7214	0.155653	0.0481341	288	0.160318	0.150987	coccolithophores
	-58.9627	0.1393	0.0459548	288	0.143755	0.134845	coccolithophores
	-60.204	0.124166	0.0463953	288	0.128663	0.119669	coccolithophores
	-61.4453	0.102547	0.0362136	288	0.106057	0.0990363	coccolithophores
	-62.6866	0.0908412	0.039673	288	0.0946868	0.0869956	coccolithophores
	-63.928	0.0814569	0.0417879	288	0.0855075	0.0774063	coccolithophores
	-65.1693	0.0670762	0.0273104	288	0.0697235	0.064429	coccolithophores
	-66.4106	0.0596586	0.0278783	288	0.0623609	0.0569563	coccolithophores
	-67.6519	0.0633835	0.0220321	216	0.0658495	0.0609175	coccolithophores
	-68.8932	0.0601408	0.0214443	193	0.06268	0.0576015	coccolithophores
	-70.1345	0.0607951	0.02415	179	0.0637644	0.0578258	coccolithophores
	-71.3759	0.0563374	0.0167688	137	0.0586941	0.0539807	coccolithophores
	-72.6172	0.0469008	0.0181124	129	0.0495241	0.0442776	coccolithophores
	-73.8585	0.0455103	0.0229144	113	0.0490563	0.0419644	coccolithophores
	-75.0998	0.0381967	0.0142036	85	0.040731	0.0356624	coccolithophores
	-76.3411	0.0338604	0.0161533	80	0.0368312	0.0308895	coccolithophores
	-77.5825	0.0300929	0.0178184	58	0.0339417	0.0262442	coccolithophores
	-78.8238	0.00180505	0.00194043	22	0.00248559	0.00112451	coccolithophores
	-80.0651	0.00191873	0.00236027	18	0.00283388	0.00100358	coccolithophores
	-81.3064	NA	NA	0	NA	NA	coccolithophores
	-82.5477	NA	NA	0	NA	NA	coccolithophores
	-83.7891	NA	NA	0	NA	NA	coccolithophores
	-85.0304	NA	NA	0	NA	NA	coccolithophores
	-86.2717	NA	NA	0	NA	NA	coccolithophores
	-87.513	NA	NA	0	NA	NA	coccolithophores
	-88.7543	NA	NA	0	NA	NA	coccolithophores
	88.7543	NA	NA	0	NA	NA	cyanobacteria
	87.513	NA	NA	0	NA	NA	cyanobacteria
	86.2717	NA	NA	0	NA	NA	cyanobacteria
	85.0304	NA	NA	0	NA	NA	cyanobacteria
	83.7891	NA	NA	0	NA	NA	cyanobacteria
	82.5477	NA	NA	0	NA	NA	cyanobacteria
	81.3064	NA	NA	0	NA	NA	cyanobacteria
	80.0651	NA	NA	0	NA	NA	cyanobacteria
	78.8238	NA	NA	0	NA	NA	cyanobacteria
	77.5825	NA	NA	0	NA	NA	cyanobacteria
	76.3411	NA	NA	0	NA	NA	cyanobacteria
	75.0998	NA	NA	0	NA	NA	cyanobacteria
	73.8585	NA	NA	0	NA	NA	cyanobacteria
	72.6172	NA	NA	0	NA	NA	cyanobacteria
	71.3759	NA	NA	0	NA	NA	cyanobacteria
	70.1345	NA	NA	0	NA	NA	cyanobacteria
	68.8932	NA	NA	0	NA	NA	cyanobacteria
	67.6519	NA	NA	0	NA	NA	cyanobacteria
	66.4106	NA	NA	0	NA	NA	cyanobacteria
	65.1693	NA	NA	0	NA	NA	cyanobacteria
	63.928	NA	NA	0	NA	NA	cyanobacteria
	62.6866	NA	NA	0	NA	NA	cyanobacteria
	61.4453	NA	NA	0	NA	NA	cyanobacteria
	60.204	0.364226	0.0355451	13	0.380443	0.348009	cyanobacteria
	58.9627	0.358124	0.073039	17	0.387264	0.328983	cyanobacteria
	57.7214	0.385033	0.143599	18	0.440711	0.329356	cyanobacteria
	56.48	0.427781	0.169003	21	0.488448	0.367115	cyanobacteria
	55.2387	0.454731	0.20621	23	0.525462	0.383999	cyanobacteria
	53.9974	0.500784	0.191458	30	0.558285	0.443282	cyanobacteria
	52.7561	0.541612	0.223535	34	0.604675	0.47855	cyanobacteria
	51.5148	0.555233	0.197341	36	0.609337	0.501128	cyanobacteria
	50.2734	0.585505	0.178072	42	0.630705	0.540305	cyanobacteria
	49.0321	0.635003	0.192141	44	0.682653	0.587353	cyanobacteria
	47.7908	0.691234	0.203016	53	0.737107	0.645361	cyanobacteria
	46.5495	0.752727	0.181462	60	0.791264	0.71419	cyanobacteria
	45.3082	0.792054	0.167177	74	0.824022	0.760085	cyanobacteria
	44.0668	0.834609	0.172114	104	0.862372	0.806846	cyanobacteria
	42.8255	0.868003	0.16249	131	0.891357	0.844649	cyanobacteria
	41.5842	0.90842	0.154485	166	0.928144	0.888696	cyanobacteria
	40.3429	0.854835	0.186535	163	0.878869	0.8308	cyanobacteria
	39.1016	0.839874	0.270813	171	0.873941	0.805807	cyanobacteria
	37.8602	0.752323	0.261879	177	0.784703	0.719943	cyanobacteria
	36.6189	0.654061	0.249627	186	0.68417	0.623951	cyanobacteria
	35.3776	0.580467	0.229813	180	0.608644	0.552289	cyanobacteria
	34.1363	0.49325	0.187926	178	0.516421	0.470079	cyanobacteria
	32.895	0.419422	0.154587	177	0.438536	0.400308	cyanobacteria
	31.6536	0.349595	0.123936	176	0.364963	0.334227	cyanobacteria
	30.4123	0.308093	0.108518	167	0.321907	0.294279	cyanobacteria
	29.171	0.26083	0.0845371	177	0.271283	0.250378	cyanobacteria
	27.9297	0.224954	0.0838251	177	0.235319	0.214589	cyanobacteria
	26.6884	0.184763	0.0871431	183	0.19536	0.174166	cyanobacteria
	25.447	0.14465	0.0897276	189	0.155386	0.133914	cyanobacteria
	24.2057	0.115527	0.0913116	192	0.126367	0.104687	cyanobacteria
	22.9644	0.0857726	0.0877456	189	0.0962719	0.0752733	cyanobacteria
	21.7231	0.0610465	0.0910815	198	0.0716943	0.0503986	cyanobacteria
	20.4818	0.043134	0.0884765	207	0.05325	0.033018	cyanobacteria
	19.2405	0.0292798	0.079552	208	0.0383535	0.0202061	cyanobacteria
	17.9991	0.01168	0.0737588	213	0.0199936	0.00336639	cyanobacteria
	16.7578	-0.00511301	0.0635072	220	0.00193031	-0.0121563	cyanobacteria
	15.5165	-0.0212226	0.0555608	222	-0.0150884	-0.0273568	cyanobacteria
	14.2752	-0.0351929	0.0468741	231	-0.0301195	-0.0402662	cyanobacteria
	13.0339	-0.0476671	0.0416648	234	-0.0431866	-0.0521476	cyanobacteria
	11.7925	-0.0555124	0.0361814	236	-0.0516381	-0.0593867	cyanobacteria
	10.5512	-0.0708842	0.0330677	235	-0.0673358	-0.0744327	cyanobacteria
	9.3099	-0.0806647	0.0326271	239	-0.077193	-0.0841364	cyanobacteria
	8.06858	-0.0886638	0.0308996	226	-0.0852826	-0.0920449	cyanobacteria
	6.82726	-0.0927947	0.0299264	240	-0.089617	-0.0959724	cyanobacteria
	5.58594	-0.0967865	0.0326803	240	-0.0933164	-0.100257	cyanobacteria
	4.34462	-0.0951168	0.0427004	237	-0.0905541	-0.0996795	cyanobacteria
	3.1033	-0.0920484	0.0497914	236	-0.0867167	-0.0973801	cyanobacteria
	1.86198	-0.0804663	0.0601666	233	-0.0739823	-0.0869503	cyanobacteria
	0.62066	-0.0547566	0.0878602	232	-0.0452677	-0.0642454	cyanobacteria
	-0.62066	-0.0507543	0.0942526	231	-0.040553	-0.0609555	cyanobacteria
	-1.86198	-0.0582362	0.0794975	229	-0.0495944	-0.0668779	cyanobacteria
	-3.1033	-0.0735346	0.0581463	231	-0.0672412	-0.0798279	cyanobacteria
	-4.34462	-0.0862038	0.055758	229	-0.0801427	-0.092265	cyanobacteria
	-5.58594	-0.0883739	0.0562068	227	-0.0822371	-0.0945107	cyanobacteria
	-6.82726	-0.0815538	0.0505853	227	-0.0760308	-0.0870768	cyanobacteria
	-8.06858	-0.0709708	0.0487777	233	-0.0657141	-0.0762274	cyanobacteria
	-9.3099	-0.0579298	0.0519202	238	-0.0523936	-0.0634661	cyanobacteria
	-10.5512	-0.0492289	0.0633603	238	-0.0424729	-0.055985	cyanobacteria
	-11.7925	-0.031621	0.0696595	238	-0.0241933	-0.0390488	cyanobacteria
	-13.0339	-0.0219396	0.0757994	237	-0.0138401	-0.0300391	cyanobacteria
	-14.2752	-0.00437898	0.0837605	235	0.00460919	-0.0133672	cyanobacteria
	-15.5165	0.0155044	0.0815769	231	0.0243337	0.00667509	cyanobacteria
	-16.7578	0.0298603	0.0863364	229	0.0392455	0.0204752	cyanobacteria
	-17.9991	0.0487655	0.0800228	224	0.0575609	0.0399701	cyanobacteria
	-19.2405	0.0718604	0.0740498	223	0.0800175	0.0637033	cyanobacteria
	-20.4818	0.0980071	0.0669866	223	0.105386	0.0906281	cyanobacteria
	-21.7231	0.116444	0.0612975	218	0.123274	0.109615	cyanobacteria
	-22.9644	0.138601	0.0607614	224	0.145279	0.131923	cyanobacteria
	-24.2057	0.155702	0.0655713	225	0.162893	0.148511	cyanobacteria
	-25.447	0.16997	0.061931	226	0.176747	0.163194	cyanobacteria
	-26.6884	0.194668	0.0610254	227	0.201331	0.188006	cyanobacteria
	-27.9297	0.233434	0.066018	229	0.240611	0.226258	cyanobacteria
	-29.171	0.265497	0.0634607	231	0.272366	0.258629	cyanobacteria
	-30.4123	0.307769	0.065459	233	0.314824	0.300715	cyanobacteria
	-31.6536	0.350375	0.0726351	243	0.35804	0.34271	cyanobacteria
	-32.895	0.405515	0.0917837	258	0.414915	0.396115	cyanobacteria
	-34.1363	0.464111	0.10688	262	0.474973	0.453249	cyanobacteria
	-35.3776	0.536787	0.127696	269	0.549594	0.523979	cyanobacteria
	-36.6189	0.606776	0.142736	270	0.621066	0.592487	cyanobacteria
	-37.8602	0.658525	0.152717	277	0.673619	0.643431	cyanobacteria
	-39.1016	0.705318	0.134447	280	0.718535	0.692101	cyanobacteria
	-40.3429	0.741864	0.153596	280	0.756963	0.726764	cyanobacteria
	-41.5842	0.701599	0.148918	282	0.716186	0.687011	cyanobacteria
	-42.8255	0.653733	0.141255	281	0.667594	0.639871	cyanobacteria
	-44.0668	0.571927	0.0972453	220	0.582712	0.561142	cyanobacteria
	-45.3082	0.515394	0.0736465	176	0.524526	0.506262	cyanobacteria
	-46.5495	0.466416	0.0776335	145	0.477021	0.45581	cyanobacteria
	-47.7908	0.383616	0.0450626	108	0.390749	0.376483	cyanobacteria
	-49.0321	0.328838	0.0433176	56	0.33836	0.319315	cyanobacteria
	-50.2734	0.349974	0.035102	5	0.375798	0.324151	cyanobacteria
	-51.5148	0.346152	NA	1	NA	NA	cyanobacteria
	-52.7561	0.404975	0.0679775	4	0.460887	0.349064	cyanobacteria
	-53.9974	0.366636	NA	1	NA	NA	cyanobacteria
	-55.2387	NA	NA	0	NA	NA	cyanobacteria
	-56.48	NA	NA	0	NA	NA	cyanobacteria
	-57.7214	NA	NA	0	NA	NA	cyanobacteria
	-58.9627	NA	NA	0	NA	NA	cyanobacteria
	-60.204	NA	NA	0	NA	NA	cyanobacteria
	-61.4453	NA	NA	0	NA	NA	cyanobacteria
	-62.6866	NA	NA	0	NA	NA	cyanobacteria
	-63.928	NA	NA	0	NA	NA	cyanobacteria
	-65.1693	NA	NA	0	NA	NA	cyanobacteria
	-66.4106	NA	NA	0	NA	NA	cyanobacteria
	-67.6519	NA	NA	0	NA	NA	cyanobacteria
	-68.8932	NA	NA	0	NA	NA	cyanobacteria
	-70.1345	NA	NA	0	NA	NA	cyanobacteria
	-71.3759	NA	NA	0	NA	NA	cyanobacteria
	-72.6172	NA	NA	0	NA	NA	cyanobacteria
	-73.8585	NA	NA	0	NA	NA	cyanobacteria
	-75.0998	NA	NA	0	NA	NA	cyanobacteria
	-76.3411	NA	NA	0	NA	NA	cyanobacteria
	-77.5825	NA	NA	0	NA	NA	cyanobacteria
	-78.8238	NA	NA	0	NA	NA	cyanobacteria
	-80.0651	NA	NA	0	NA	NA	cyanobacteria
	-81.3064	NA	NA	0	NA	NA	cyanobacteria
	-82.5477	NA	NA	0	NA	NA	cyanobacteria
	-83.7891	NA	NA	0	NA	NA	cyanobacteria
	-85.0304	NA	NA	0	NA	NA	cyanobacteria
	-86.2717	NA	NA	0	NA	NA	cyanobacteria
	-87.513	NA	NA	0	NA	NA	cyanobacteria
	-88.7543	NA	NA	0	NA	NA	cyanobacteria
	88.7543	0.0912868	0.00118654	288	0.0914018	0.0911718	diatoms
	87.513	0.101383	0.00590555	288	0.101955	0.10081	diatoms
	86.2717	0.102077	0.0111668	288	0.103159	0.100994	diatoms
	85.0304	0.106127	0.0174939	288	0.107823	0.104432	diatoms
	83.7891	0.111999	0.0245194	288	0.114376	0.109622	diatoms
	82.5477	0.120219	0.0341796	288	0.123532	0.116906	diatoms
	81.3064	0.144891	0.050332	288	0.14977	0.140012	diatoms
	80.0651	0.159342	0.0729773	252	0.166904	0.15178	diatoms
	78.8238	0.1783	0.0987125	253	0.188509	0.168092	diatoms
	77.5825	0.209533	0.119898	254	0.221908	0.197157	diatoms
	76.3411	0.228632	0.135737	253	0.24267	0.214594	diatoms
	75.0998	0.243156	0.139512	243	0.257878	0.228434	diatoms
	73.8585	0.264288	0.132604	241	0.278339	0.250237	diatoms
	72.6172	0.277913	0.131902	236	0.292037	0.263789	diatoms
	71.3759	0.300339	0.130782	200	0.315551	0.285126	diatoms
	70.1345	0.333592	0.117306	180	0.347975	0.319209	diatoms
	68.8932	0.330721	0.132956	146	0.348822	0.31262	diatoms
	67.6519	0.324158	0.114781	102	0.342854	0.305463	diatoms
	66.4106	0.331904	0.0993895	86	0.349534	0.314274	diatoms
	65.1693	0.356712	0.147196	87	0.382672	0.330752	diatoms
	63.928	0.333691	0.12745	89	0.355915	0.311468	diatoms
	62.6866	0.304017	0.105685	95	0.321853	0.28618	diatoms
	61.4453	0.309536	0.124381	101	0.329895	0.289177	diatoms
	60.204	0.316253	0.139228	112	0.337894	0.294612	diatoms
	58.9627	0.344144	0.153163	138	0.365592	0.322697	diatoms
	57.7214	0.360092	0.151516	148	0.380579	0.339604	diatoms
	56.48	0.368184	0.155891	151	0.389052	0.347315	diatoms
	55.2387	0.35462	0.142856	144	0.374203	0.335036	diatoms
	53.9974	0.349071	0.144774	136	0.369493	0.32865	diatoms
	52.7561	0.343861	0.137422	125	0.36408	0.323641	diatoms
	51.5148	0.335757	0.119858	124	0.353463	0.318051	diatoms
	50.2734	0.346139	0.110665	134	0.361865	0.330413	diatoms
	49.0321	0.359445	0.108293	133	0.374892	0.343999	diatoms
	47.7908	0.358763	0.109157	136	0.37416	0.343365	diatoms
	46.5495	0.380437	0.116497	143	0.396462	0.364411	diatoms
	45.3082	0.374377	0.119786	148	0.390575	0.35818	diatoms
	44.0668	0.354363	0.119732	162	0.369837	0.338888	diatoms
	42.8255	0.323524	0.10479	166	0.336903	0.310145	diatoms
	41.5842	0.28966	0.0886463	166	0.300978	0.278342	diatoms
	40.3429	0.254078	0.0770261	163	0.264002	0.244153	diatoms
	39.1016	0.236442	0.0864228	171	0.247314	0.225571	diatoms
	37.8602	0.200335	0.0790429	177	0.210109	0.190562	diatoms
	36.6189	0.163555	0.0706	186	0.172071	0.15504	diatoms
	35.3776	0.140619	0.0684424	180	0.149011	0.132228	diatoms
	34.1363	0.114002	0.0662566	178	0.122172	0.105833	diatoms
	32.895	0.089948	0.0644661	177	0.097919	0.0819771	diatoms
	31.6536	0.0610961	0.0642931	176	0.0690682	0.0531239	diatoms
	30.4123	0.0388505	0.0661455	167	0.0472705	0.0304306	diatoms
	29.171	0.00910113	0.0668826	177	0.0173709	0.000831375	diatoms
	27.9297	-0.0165683	0.0691344	177	-0.00802016	-0.0251165	diatoms
	26.6884	-0.0430781	0.070633	183	-0.0344889	-0.0516672	diatoms
	25.447	-0.068849	0.0687359	189	-0.0606244	-0.0770737	diatoms
	24.2057	-0.0842405	0.0658775	192	-0.0764196	-0.0920613	diatoms
	22.9644	-0.0983233	0.0596826	189	-0.0911819	-0.105465	diatoms
	21.7231	-0.112497	0.0561603	198	-0.105932	-0.119063	diatoms
	20.4818	-0.119114	0.0462947	207	-0.113821	-0.124407	diatoms
	19.2405	-0.128213	0.0404804	208	-0.123595	-0.13283	diatoms
	17.9991	-0.139778	0.0425916	213	-0.134977	-0.144578	diatoms
	16.7578	-0.145944	0.0330932	220	-0.142274	-0.149614	diatoms
	15.5165	-0.155963	0.0353244	222	-0.152063	-0.159863	diatoms
	14.2752	-0.162368	0.0332843	231	-0.158766	-0.165971	diatoms
	13.0339	-0.172327	0.0380204	234	-0.168238	-0.176416	diatoms
	11.7925	-0.180333	0.0340794	236	-0.176684	-0.183982	diatoms
	10.5512	-0.190883	0.0367803	235	-0.186936	-0.19483	diatoms
	9.3099	-0.19927	0.0417182	239	-0.19483	-0.203709	diatoms
	8.06858	-0.214062	0.0412483	226	-0.209549	-0.218576	diatoms
	6.82726	-0.225256	0.0413678	240	-0.220863	-0.229648	diatoms
	5.58594	-0.231836	0.0446824	240	-0.227092	-0.236581	diatoms
	4.34462	-0.234453	0.054752	237	-0.228603	-0.240304	diatoms
	3.1033	-0.230613	0.0613344	236	-0.224045	-0.237181	diatoms
	1.86198	-0.229604	0.0648166	233	-0.222618	-0.236589	diatoms
	0.62066	-0.21675	0.0689181	232	-0.209307	-0.224193	diatoms
	-0.62066	-0.213457	0.0724475	231	-0.205616	-0.221298	diatoms
	-1.86198	-0.219424	0.0687327	229	-0.211953	-0.226896	diatoms
	-3.1033	-0.223588	0.0590538	231	-0.217196	-0.229979	diatoms
	-4.34462	-0.225027	0.0596016	229	-0.218548	-0.231506	diatoms
	-5.58594	-0.220939	0.0570971	227	-0.214705	-0.227173	diatoms
	-6.82726	-0.211551	0.0538476	227	-0.205672	-0.21743	diatoms
	-8.06858	-0.19776	0.0498197	233	-0.192391	-0.203129	diatoms
	-9.3099	-0.187407	0.0444294	238	-0.182669	-0.192144	diatoms
	-10.5512	-0.177973	0.04483	238	-0.173193	-0.182754	diatoms
	-11.7925	-0.16512	0.0465251	238	-0.160159	-0.17008	diatoms
	-13.0339	-0.153631	0.0526126	237	-0.148009	-0.159253	diatoms
	-14.2752	-0.140761	0.0501296	235	-0.135382	-0.14614	diatoms
	-15.5165	-0.124092	0.0497571	231	-0.118707	-0.129477	diatoms
	-16.7578	-0.111086	0.0549778	229	-0.10511	-0.117062	diatoms
	-17.9991	-0.103111	0.0604539	224	-0.096466	-0.109755	diatoms
	-19.2405	-0.0876498	0.0575346	223	-0.081312	-0.0939877	diatoms
	-20.4818	-0.0704907	0.0520525	223	-0.0647567	-0.0762247	diatoms
	-21.7231	-0.0548965	0.0501209	218	-0.0493124	-0.0604807	diatoms
	-22.9644	-0.0415986	0.0512797	224	-0.0359624	-0.0472348	diatoms
	-24.2057	-0.0255975	0.0505993	225	-0.0200484	-0.0311465	diatoms
	-25.447	-0.0102846	0.0472176	226	-0.00511782	-0.0154513	diatoms
	-26.6884	0.00647225	0.0442375	227	0.0113022	0.00164229	diatoms
	-27.9297	0.0285079	0.0416721	229	0.0330378	0.0239779	diatoms
	-29.171	0.0490358	0.036399	231	0.0529754	0.0450962	diatoms
	-30.4123	0.0694067	0.0324763	233	0.0729066	0.0659068	diatoms
	-31.6536	0.0873392	0.0317641	243	0.0906911	0.0839872	diatoms
	-32.895	0.106012	0.0334605	258	0.109439	0.102586	diatoms
	-34.1363	0.124422	0.0323968	262	0.127715	0.12113	diatoms
	-35.3776	0.141165	0.0338489	269	0.14456	0.13777	diatoms
	-36.6189	0.155699	0.0354316	270	0.159246	0.152152	diatoms
	-37.8602	0.177913	0.0381496	277	0.181684	0.174142	diatoms
	-39.1016	0.200054	0.0372096	280	0.203712	0.196396	diatoms
	-40.3429	0.224311	0.0422798	280	0.228468	0.220155	diatoms
	-41.5842	0.233401	0.0463317	282	0.237939	0.228862	diatoms
	-42.8255	0.245217	0.0557343	282	0.250677	0.239757	diatoms
	-44.0668	0.252132	0.0566371	283	0.25767	0.246593	diatoms
	-45.3082	0.254168	0.0544836	284	0.259487	0.24885	diatoms
	-46.5495	0.253026	0.0492645	283	0.257843	0.248208	diatoms
	-47.7908	0.243392	0.044726	283	0.247766	0.239019	diatoms
	-49.0321	0.232723	0.0413441	284	0.236759	0.228687	diatoms
	-50.2734	0.216854	0.0336678	284	0.22014	0.213567	diatoms
	-51.5148	0.20521	0.0312716	284	0.208263	0.202158	diatoms
	-52.7561	0.190202	0.0297641	288	0.193087	0.187317	diatoms
	-53.9974	0.175998	0.0304358	288	0.178949	0.173048	diatoms
	-55.2387	0.163876	0.0295297	288	0.166738	0.161013	diatoms
	-56.48	0.154526	0.028402	288	0.157279	0.151773	diatoms
	-57.7214	0.147534	0.0289427	288	0.150339	0.144728	diatoms
	-58.9627	0.141026	0.0299412	288	0.143928	0.138123	diatoms
	-60.204	0.134046	0.0316019	288	0.13711	0.130983	diatoms
	-61.4453	0.125409	0.0337867	288	0.128684	0.122134	diatoms
	-62.6866	0.115501	0.0353127	288	0.118924	0.112078	diatoms
	-63.928	0.104638	0.0383292	288	0.108353	0.100923	diatoms
	-65.1693	0.0951627	0.0393372	288	0.0989757	0.0913496	diatoms
	-66.4106	0.0842205	0.0403676	288	0.0881334	0.0803075	diatoms
	-67.6519	0.0898428	0.0320613	216	0.0934313	0.0862542	diatoms
	-68.8932	0.0848483	0.0305396	193	0.0884645	0.0812322	diatoms
	-70.1345	0.0846311	0.0339362	179	0.0888036	0.0804585	diatoms
	-71.3759	0.0783227	0.0236343	137	0.0816444	0.0750011	diatoms
	-72.6172	0.0638792	0.0237276	129	0.0673158	0.0604427	diatoms
	-73.8585	0.0612057	0.0287106	113	0.0656486	0.0567627	diatoms
	-75.0998	0.0517974	0.0176878	85	0.0549534	0.0486415	diatoms
	-76.3411	0.0469556	0.0219488	80	0.0509924	0.0429189	diatoms
	-77.5825	0.0415585	0.0235184	58	0.0466385	0.0364785	diatoms
	-78.8238	0.00266729	0.00284772	22	0.00366602	0.00166855	diatoms
	-80.0651	0.00282008	0.00339265	18	0.00413551	0.00150464	diatoms
	-81.3064	NA	NA	0	NA	NA	diatoms
	-82.5477	NA	NA	0	NA	NA	diatoms
	-83.7891	NA	NA	0	NA	NA	diatoms
	-85.0304	NA	NA	0	NA	NA	diatoms
	-86.2717	NA	NA	0	NA	NA	diatoms
	-87.513	NA	NA	0	NA	NA	diatoms
	-88.7543	NA	NA	0	NA	NA	diatoms
	88.7543	0.102223	0.00140638	288	0.10236	0.102087	dinoflagellates
	87.513	0.11426	0.0071102	288	0.114949	0.113571	dinoflagellates
	86.2717	0.114645	0.0125509	288	0.115862	0.113429	dinoflagellates
	85.0304	0.119236	0.0198673	288	0.121162	0.11731	dinoflagellates
	83.7891	0.126607	0.029059	288	0.129423	0.12379	dinoflagellates
	82.5477	0.136689	0.0430278	288	0.14086	0.132518	dinoflagellates
	81.3064	0.165374	0.0628576	288	0.171467	0.159281	dinoflagellates
	80.0651	0.182379	0.0881418	252	0.191512	0.173245	dinoflagellates
	78.8238	0.202898	0.114243	253	0.214713	0.191083	dinoflagellates
	77.5825	0.23226	0.133561	254	0.246046	0.218475	dinoflagellates
	76.3411	0.24652	0.147297	253	0.261753	0.231286	dinoflagellates
	75.0998	0.234513	0.10302	243	0.245384	0.223641	dinoflagellates
	73.8585	0.243641	0.0738756	241	0.251469	0.235813	dinoflagellates
	72.6172	0.257243	0.0860674	236	0.266459	0.248027	dinoflagellates
	71.3759	0.283724	0.118026	200	0.297453	0.269995	dinoflagellates
	70.1345	0.323607	0.130579	180	0.339617	0.307597	dinoflagellates
	68.8932	0.303502	0.144806	146	0.323216	0.283788	dinoflagellates
	67.6519	0.297624	0.167472	102	0.324902	0.270347	dinoflagellates
	66.4106	0.282688	0.167491	86	0.312398	0.252978	dinoflagellates
	65.1693	0.311877	0.174213	87	0.342601	0.281152	dinoflagellates
	63.928	0.341278	0.231792	89	0.381695	0.30086	dinoflagellates
	62.6866	0.296453	0.149334	95	0.321657	0.27125	dinoflagellates
	61.4453	0.268035	0.143558	101	0.291533	0.244537	dinoflagellates
	60.204	0.284369	0.138661	112	0.305922	0.262816	dinoflagellates
	58.9627	0.315398	0.191256	138	0.34218	0.288616	dinoflagellates
	57.7214	0.349673	0.189067	148	0.375238	0.324107	dinoflagellates
	56.48	0.407939	0.222339	151	0.437703	0.378175	dinoflagellates
	55.2387	0.427357	0.222768	144	0.457895	0.396819	dinoflagellates
	53.9974	0.429038	0.199347	136	0.457157	0.400919	dinoflagellates
	52.7561	0.434302	0.181032	125	0.460938	0.407666	dinoflagellates
	51.5148	0.449674	0.169621	124	0.474731	0.424616	dinoflagellates
	50.2734	0.468001	0.158249	134	0.490489	0.445513	dinoflagellates
	49.0321	0.511578	0.1547	133	0.533644	0.489512	dinoflagellates
	47.7908	0.517133	0.146574	136	0.537809	0.496458	dinoflagellates
	46.5495	0.55735	0.158872	143	0.579204	0.535495	dinoflagellates
	45.3082	0.551646	0.155434	148	0.572664	0.530629	dinoflagellates
	44.0668	0.530645	0.164214	162	0.551869	0.509421	dinoflagellates
	42.8255	0.485249	0.139466	166	0.503056	0.467443	dinoflagellates
	41.5842	0.443251	0.123508	166	0.459021	0.427482	dinoflagellates
	40.3429	0.373417	0.133941	163	0.390675	0.356159	dinoflagellates
	39.1016	0.379208	0.188378	171	0.402905	0.355511	dinoflagellates
	37.8602	0.301885	0.150109	177	0.320446	0.283325	dinoflagellates
	36.6189	0.231524	0.123836	186	0.246461	0.216587	dinoflagellates
	35.3776	0.187486	0.0965487	180	0.199324	0.175648	dinoflagellates
	34.1363	0.151252	0.0790636	178	0.161	0.141504	dinoflagellates
	32.895	0.119745	0.0653008	177	0.127819	0.111671	dinoflagellates
	31.6536	0.0889673	0.0632232	176	0.0968068	0.0811278	dinoflagellates
	30.4123	0.0659681	0.0654194	167	0.0742956	0.0576406	dinoflagellates
	29.171	0.0393393	0.0640513	177	0.047259	0.0314196	dinoflagellates
	27.9297	0.0125907	0.0687403	177	0.0210901	0.00409124	dinoflagellates
	26.6884	-0.016775	0.0764714	183	-0.00747593	-0.0260741	dinoflagellates
	25.447	-0.045191	0.0772068	189	-0.0359527	-0.0544292	dinoflagellates
	24.2057	-0.0662729	0.078549	192	-0.0569478	-0.0755981	dinoflagellates
	22.9644	-0.0850425	0.077062	189	-0.0758216	-0.0942635	dinoflagellates
	21.7231	-0.108842	0.0782012	198	-0.0997001	-0.117984	dinoflagellates
	20.4818	-0.128804	0.0783433	207	-0.119847	-0.137762	dinoflagellates
	19.2405	-0.144939	0.0764134	208	-0.136223	-0.153655	dinoflagellates
	17.9991	-0.159303	0.0688479	213	-0.151543	-0.167063	dinoflagellates
	16.7578	-0.172557	0.0630433	220	-0.165565	-0.179549	dinoflagellates
	15.5165	-0.18833	0.0572981	222	-0.182004	-0.194656	dinoflagellates
	14.2752	-0.206831	0.0464324	231	-0.201806	-0.211857	dinoflagellates
	13.0339	-0.215052	0.0453899	234	-0.210171	-0.219933	dinoflagellates
	11.7925	-0.222905	0.0406198	236	-0.218555	-0.227255	dinoflagellates
	10.5512	-0.236717	0.0325201	235	-0.233227	-0.240206	dinoflagellates
	9.3099	-0.24619	0.027922	239	-0.243219	-0.249161	dinoflagellates
	8.06858	-0.25567	0.0261633	226	-0.252807	-0.258533	dinoflagellates
	6.82726	-0.260362	0.0288053	240	-0.257304	-0.263421	dinoflagellates
	5.58594	-0.255909	0.0303893	240	-0.252682	-0.259136	dinoflagellates
	4.34462	-0.251014	0.033246	237	-0.247462	-0.254567	dinoflagellates
	3.1033	-0.248184	0.0325576	236	-0.244698	-0.251671	dinoflagellates
	1.86198	-0.238058	0.045176	233	-0.23319	-0.242927	dinoflagellates
	0.62066	-0.225651	0.0630127	232	-0.218846	-0.232457	dinoflagellates
	-0.62066	-0.223882	0.0695853	231	-0.216351	-0.231414	dinoflagellates
	-1.86198	-0.233468	0.0620591	229	-0.226722	-0.240214	dinoflagellates
	-3.1033	-0.234093	0.0507425	231	-0.228601	-0.239585	dinoflagellates
	-4.34462	-0.2397	0.0447974	229	-0.23483	-0.24457	dinoflagellates
	-5.58594	-0.237691	0.0430071	227	-0.232995	-0.242386	dinoflagellates
	-6.82726	-0.2376	0.0405499	227	-0.233172	-0.242027	dinoflagellates
	-8.06858	-0.229628	0.0430465	233	-0.224989	-0.234267	dinoflagellates
	-9.3099	-0.22219	0.052536	238	-0.216588	-0.227792	dinoflagellates
	-10.5512	-0.208783	0.057826	238	-0.202617	-0.214949	dinoflagellates
	-11.7925	-0.197324	0.0658925	238	-0.190298	-0.20435	dinoflagellates
	-13.0339	-0.182633	0.0710394	237	-0.175042	-0.190224	dinoflagellates
	-14.2752	-0.165055	0.075076	235	-0.156999	-0.173112	dinoflagellates
	-15.5165	-0.142263	0.0786942	231	-0.133745	-0.15078	dinoflagellates
	-16.7578	-0.12401	0.0831693	229	-0.114969	-0.13305	dinoflagellates
	-17.9991	-0.0957149	0.0734002	224	-0.0876474	-0.103782	dinoflagellates
	-19.2405	-0.072583	0.0668158	223	-0.0652228	-0.0799433	dinoflagellates
	-20.4818	-0.0564403	0.064883	223	-0.049293	-0.0635876	dinoflagellates
	-21.7231	-0.0349404	0.0578387	218	-0.0284964	-0.0413844	dinoflagellates
	-22.9644	-0.0186434	0.0536286	224	-0.012749	-0.0245378	dinoflagellates
	-24.2057	-0.00394247	0.0488312	225	0.00141269	-0.00929763	dinoflagellates
	-25.447	0.00972257	0.0459475	226	0.0147503	0.00469481	dinoflagellates
	-26.6884	0.02968	0.0419604	227	0.0342614	0.0250987	dinoflagellates
	-27.9297	0.0517422	0.0406691	229	0.0561632	0.0473213	dinoflagellates
	-29.171	0.07182	0.0348327	231	0.0755901	0.06805	dinoflagellates
	-30.4123	0.0907202	0.0306976	233	0.0940284	0.087412	dinoflagellates
	-31.6536	0.107863	0.0313779	243	0.111174	0.104552	dinoflagellates
	-32.895	0.128655	0.0373025	258	0.132475	0.124835	dinoflagellates
	-34.1363	0.154911	0.0420752	262	0.159187	0.150635	dinoflagellates
	-35.3776	0.190036	0.0519989	269	0.195251	0.184821	dinoflagellates
	-36.6189	0.225522	0.0614536	270	0.231674	0.21937	dinoflagellates
	-37.8602	0.27592	0.077163	277	0.283547	0.268293	dinoflagellates
	-39.1016	0.329228	0.0825802	280	0.337346	0.32111	dinoflagellates
	-40.3429	0.380796	0.0762069	280	0.388288	0.373304	dinoflagellates
	-41.5842	0.372039	0.0736988	282	0.379258	0.364819	dinoflagellates
	-42.8255	0.374673	0.0805688	282	0.382565	0.36678	dinoflagellates
	-44.0668	0.383213	0.0887721	283	0.391894	0.374532	dinoflagellates
	-45.3082	0.384482	0.090868	284	0.393352	0.375612	dinoflagellates
	-46.5495	0.373227	0.0707374	283	0.380144	0.36631	dinoflagellates
	-47.7908	0.367466	0.0693362	283	0.374246	0.360686	dinoflagellates
	-49.0321	0.34513	0.0453375	284	0.349556	0.340705	dinoflagellates
	-50.2734	0.331131	0.0494356	284	0.335956	0.326305	dinoflagellates
	-51.5148	0.282081	0.0556166	284	0.28751	0.276653	dinoflagellates
	-52.7561	0.232065	0.0625839	288	0.238132	0.225999	dinoflagellates
	-53.9974	0.199415	0.0700699	288	0.206207	0.192623	dinoflagellates
	-55.2387	0.176825	0.0780161	288	0.184387	0.169263	dinoflagellates
	-56.48	0.154008	0.0713483	288	0.160924	0.147092	dinoflagellates
	-57.7214	0.140241	0.0646992	288	0.146512	0.133969	dinoflagellates
	-58.9627	0.121546	0.0610815	288	0.127467	0.115625	dinoflagellates
	-60.204	0.100164	0.0392205	288	0.103965	0.096362	dinoflagellates
	-61.4453	0.0961837	0.0312633	288	0.0992142	0.0931533	dinoflagellates
	-62.6866	0.0964904	0.0232123	288	0.0987404	0.0942404	dinoflagellates
	-63.928	0.0852964	0.0214405	288	0.0873746	0.0832181	dinoflagellates
	-65.1693	0.0854383	0.0238932	288	0.0877543	0.0831223	dinoflagellates
	-66.4106	0.0833261	0.0381295	288	0.0870221	0.0796301	dinoflagellates
	-67.6519	0.0902438	0.0303792	216	0.0936441	0.0868435	dinoflagellates
	-68.8932	0.0866683	0.030036	193	0.0902248	0.0831117	dinoflagellates
	-70.1345	0.0863569	0.0357106	179	0.0907476	0.0819662	dinoflagellates
	-71.3759	0.0820595	0.0239771	137	0.0854293	0.0786897	dinoflagellates
	-72.6172	0.0688451	0.026273	129	0.0726503	0.0650399	dinoflagellates
	-73.8585	0.0669716	0.0337993	113	0.072202	0.0617412	dinoflagellates
	-75.0998	0.0566435	0.0208129	85	0.0603571	0.05293	dinoflagellates
	-76.3411	0.0502075	0.0235056	80	0.0545305	0.0458844	dinoflagellates
	-77.5825	0.0447696	0.0264472	58	0.0504822	0.0390571	dinoflagellates
	-78.8238	0.00272222	0.00292568	22	0.0037483	0.00169614	dinoflagellates
	-80.0651	0.00288954	0.00355288	18	0.0042671	0.00151198	dinoflagellates
	-81.3064	NA	NA	0	NA	NA	dinoflagellates
	-82.5477	NA	NA	0	NA	NA	dinoflagellates
	-83.7891	NA	NA	0	NA	NA	dinoflagellates
	-85.0304	NA	NA	0	NA	NA	dinoflagellates
	-86.2717	NA	NA	0	NA	NA	dinoflagellates
	-87.513	NA	NA	0	NA	NA	dinoflagellates
	-88.7543	NA	NA	0	NA	NA	dinoflagellates

## Sheet: Figure 4b
Figure 4b
	lon	lat	Coccolithophores	Cyanobacteria	Diatoms	Dinoflagellates
	1.24783	-70.1345	0.0791715	NA	0.111622	0.114664
	1.24783	-68.8932	0.0632282	NA	0.090197	0.0920751
	1.24783	-67.6519	0.0698126	NA	0.0984165	0.100397
	1.24783	-66.4106	0.0736493	NA	0.104299	0.104884
	1.24783	-65.1693	0.0756999	NA	0.107384	0.107024
	1.24783	-63.928	0.0787778	NA	0.111936	0.11077
	1.24783	-62.6866	0.0820751	NA	0.116811	0.114851
	1.24783	-61.4453	0.0850296	NA	0.121216	0.118378
	1.24783	-60.204	0.0863909	NA	0.123322	0.119653
	1.24783	-58.9627	0.0882594	NA	0.1256	0.121493
	1.24783	-57.7214	0.0914355	NA	0.131068	0.118342
	1.24783	-56.48	0.0982362	NA	0.140191	0.0934874
	1.24783	-55.2387	0.149781	NA	0.156818	0.0625488
	1.24783	-53.9974	0.164913	NA	0.169956	0.0660798
	1.24783	-52.7561	0.182068	NA	0.190458	0.119235
	1.24783	-51.5148	0.260788	NA	0.21849	0.178209
	1.24783	-50.2734	0.280081	NA	0.238792	0.352276
	1.24783	-49.0321	0.355394	NA	0.275912	0.376042
	1.24783	-47.7908	0.405671	NA	0.294108	0.474158
	1.24783	-46.5495	0.502128	NA	0.310042	0.450891
	1.24783	-45.3082	0.495603	NA	0.315094	0.556739
	1.24783	-44.0668	0.515854	NA	0.31229	0.475261
	1.24783	-42.8255	0.468802	0.794941	0.304378	0.457408
	1.24783	-41.5842	0.415298	0.750481	0.267972	0.397828
	1.24783	-40.3429	0.391848	0.807234	0.279428	0.356185
	1.24783	-39.1016	0.36307	0.856183	0.265414	0.485344
	1.24783	-37.8602	0.313122	0.904082	0.240076	0.410216
	1.24783	-36.6189	0.258671	0.8142	0.202605	0.331395
	1.24783	-35.3776	0.215537	0.764849	0.196943	0.255013
	1.24783	-34.1363	0.174149	0.618631	0.161122	0.219218
	1.24783	-32.895	0.132022	0.513394	0.143325	0.160935
	1.24783	-31.6536	0.100968	0.441019	0.116325	0.137295
	1.24783	-30.4123	0.0786065	0.361974	0.0976259	0.11585
	1.24783	-29.171	0.0622285	0.339866	0.0871783	0.105036
	1.24783	-27.9297	0.0477258	0.321591	0.0801616	0.0989029
	1.24783	-26.6884	0.0313233	0.313414	0.0762896	0.0928375
	1.24783	-25.447	0.019722	0.28711	0.0701926	0.087921
	1.24783	-24.2057	0.0130472	0.267448	0.0647948	0.0841844
	1.24783	-22.9644	0.00358681	0.25595	0.0593308	0.0784321
	1.24783	-21.7231	-0.00888593	0.246089	0.046529	0.0732159
	1.24783	-20.4818	-0.0282365	0.237189	0.0349995	0.0592459
	1.24783	-19.2405	-0.0705383	0.210208	0.0119386	0.0383825
	1.24783	-17.9991	-0.1409	0.18672	-0.00301116	0.0222097
	1.24783	-16.7578	-0.201561	0.151246	-0.0328351	-0.0148171
	1.24783	-15.5165	-0.216701	0.162084	-0.063983	-0.0326921
	1.24783	-14.2752	-0.282822	0.143888	-0.0877478	-0.0453091
	1.24783	-13.0339	-0.366143	0.092693	-0.111999	-0.0985942
	1.24783	-11.7925	-0.410697	0.0378222	-0.135791	-0.113974
	1.24783	-10.5512	-0.484422	-0.0116939	-0.163553	-0.146899
	1.24783	-9.3099	-0.595561	-0.0442366	-0.137963	-0.226233
	1.24783	-8.06858	-0.437689	-0.00985455	-0.14533	-0.240342
	1.24783	-6.82726	-0.27713	-0.0470492	-0.166634	-0.214778
	1.24783	-5.58594	-0.303487	-0.0665343	-0.186868	-0.236768
	1.24783	-4.34462	-0.20736	-0.0788213	-0.201826	-0.25305
	1.24783	-3.1033	-0.213712	-0.0837026	-0.209643	-0.253123
	1.24783	-1.86198	-0.218022	-0.0858823	-0.214309	-0.258439
	1.24783	-0.62066	-0.228999	-0.0980967	-0.229666	-0.273475
	1.24783	0.62066	-0.253974	-0.11536	-0.249931	-0.282372
	1.24783	1.86198	-0.254757	-0.116697	-0.248386	-0.280185
	1.24783	3.1033	-0.233161	-0.105471	-0.233279	-0.272668
	1.24783	4.34462	-0.213031	-0.092414	-0.213742	-0.254437
	1.24783	5.58594	-0.208614	-0.0919807	-0.210031	-0.249525
	1.24783	6.82726	-0.216939	-0.101683	-0.207548	-0.240741
	1.24783	35.3776	0.0291382	0.360547	0.0857245	0.105057
	1.24783	36.6189	0.119559	0.551486	0.137699	0.167012
	1.24783	37.8602	0.142594	0.615875	0.163431	0.182338
	1.24783	39.1016	0.178319	0.73242	0.192582	0.226104
	1.24783	40.3429	0.13027	0.626047	0.152993	0.186249
	1.24783	49.0321	0.46702	1.11403	0.337684	0.608303
	1.24783	50.2734	0.422605	0.765984	0.272325	0.390563
	1.24783	51.5148	0.354619	0.811553	0.261045	0.46799
	1.24783	52.7561	0.454924	0.774454	0.29593	0.444701
	1.24783	53.9974	0.564874	0.683107	0.358	0.494158
	1.24783	55.2387	0.56597	NA	0.335877	0.515646
	1.24783	56.48	0.543156	NA	0.322628	0.518664
	1.24783	57.7214	0.51341	NA	0.305027	0.499037
	1.24783	58.9627	0.506509	NA	0.300154	0.475521
	1.24783	60.204	0.47616	NA	0.283553	0.449077
	1.24783	61.4453	0.481305	NA	0.286998	0.462398
	1.24783	62.6866	0.524664	NA	0.334806	0.444816
	1.24783	63.928	0.611728	NA	0.383366	0.55072
	1.24783	65.1693	0.603521	NA	0.424372	0.671054
	1.24783	66.4106	0.637856	NA	0.44895	0.645989
	1.24783	67.6519	0.589029	NA	0.494981	0.742165
	1.24783	68.8932	0.479364	NA	0.51226	0.39428
	1.24783	70.1345	0.485456	NA	0.509414	0.288634
	1.24783	71.3759	0.479558	NA	0.489207	0.291549
	1.24783	72.6172	0.47674	NA	0.427519	0.169814
	1.24783	73.8585	0.476067	NA	0.427169	0.171913
	1.24783	75.0998	0.318582	NA	0.411768	0.170645
	1.24783	76.3411	0.288265	NA	0.394674	0.277758
	1.24783	77.5825	0.23245	NA	0.323748	0.331113
	1.24783	78.8238	0.1848	NA	0.233681	0.272018
	1.24783	80.0651	0.134513	NA	0.169222	0.200478
	1.24783	81.3064	0.11475	NA	0.147686	0.171677
	1.24783	82.5477	0.0902046	NA	0.11884	0.135474
	1.24783	83.7891	0.0898378	NA	0.118497	0.134958
	1.24783	85.0304	0.0839739	NA	0.111325	0.126178
	1.24783	86.2717	0.0804092	NA	0.106903	0.120833
	1.24783	87.513	0.0795922	NA	0.105862	0.1196
	1.24783	88.7543	0.0691381	NA	0.0927034	0.103922
	2.49349	-70.1345	0.0767656	NA	0.108755	0.109522
	2.49349	-68.8932	0.0630321	NA	0.0899726	0.0918241
	2.49349	-67.6519	0.0703714	NA	0.0994483	0.101076
	2.49349	-66.4106	0.0733065	NA	0.103824	0.104282
	2.49349	-65.1693	0.0757881	NA	0.107528	0.107053
	2.49349	-63.928	0.0790461	NA	0.112334	0.111093
	2.49349	-62.6866	0.082443	NA	0.11798	0.115305
	2.49349	-61.4453	0.0853591	NA	0.121719	0.11872
	2.49349	-60.204	0.0868468	NA	0.124609	0.120156
	2.49349	-58.9627	0.0882697	NA	0.125637	0.121412
	2.49349	-57.7214	0.0909766	NA	0.130404	0.117064
	2.49349	-56.48	0.0983302	NA	0.140208	0.0923123
	2.49349	-55.2387	0.149382	NA	0.156409	0.0610235
	2.49349	-53.9974	0.165169	NA	0.169599	0.066119
	2.49349	-52.7561	0.183612	NA	0.192112	0.119963
	2.49349	-51.5148	0.26291	NA	0.22024	0.179362
	2.49349	-50.2734	0.280538	NA	0.239177	0.352813
	2.49349	-49.0321	0.354349	NA	0.275127	0.37568
	2.49349	-47.7908	0.402329	NA	0.291871	0.423339
	2.49349	-46.5495	0.501618	NA	0.308321	0.451263
	2.49349	-45.3082	0.494486	NA	0.314733	0.556806
	2.49349	-44.0668	0.510764	NA	0.309488	0.473761
	2.49349	-42.8255	0.462895	0.786069	0.300785	0.451981
	2.49349	-41.5842	0.411104	0.742456	0.263795	0.390817
	2.49349	-40.3429	0.393435	0.81015	0.281311	0.38305
	2.49349	-39.1016	0.367248	0.867621	0.268576	0.491171
	2.49349	-37.8602	0.316617	0.918968	0.2423	0.414551
	2.49349	-36.6189	0.26086	0.82741	0.203878	0.334265
	2.49349	-35.3776	0.218126	0.779583	0.199354	0.256975
	2.49349	-34.1363	0.177489	0.634445	0.164701	0.223793
	2.49349	-32.895	0.134868	0.526711	0.14651	0.164632
	2.49349	-31.6536	0.103686	0.452144	0.119486	0.140601
	2.49349	-30.4123	0.0821167	0.376287	0.100595	0.119626
	2.49349	-29.171	0.066735	0.348295	0.090435	0.107793
	2.49349	-27.9297	0.0551651	0.329389	0.0831522	0.101607
	2.49349	-26.6884	0.0432246	0.31885	0.079011	0.095194
	2.49349	-25.447	0.0286218	0.303482	0.073912	0.0900249
	2.49349	-24.2057	0.0189337	0.280855	0.0688306	0.0864183
	2.49349	-22.9644	0.00854141	0.261859	0.0622151	0.0819017
	2.49349	-21.7231	-0.00559911	0.251888	0.0523974	0.0775381
	2.49349	-20.4818	-0.0269986	0.241725	0.0358363	0.0609279
	2.49349	-19.2405	-0.0762806	0.211225	0.0105615	0.0379986
	2.49349	-17.9991	-0.153473	0.184931	-0.00469108	0.0190094
	2.49349	-16.7578	-0.215688	0.200048	-0.0370601	-0.012121
	2.49349	-15.5165	-0.22755	0.157801	-0.0686115	-0.0326955
	2.49349	-14.2752	-0.296455	0.136575	-0.0912415	-0.0533649
	2.49349	-13.0339	-0.375077	0.0845759	-0.116481	-0.107544
	2.49349	-11.7925	-0.395697	0.0279502	-0.140921	-0.109738
	2.49349	-10.5512	-0.503161	-0.0187307	-0.168719	-0.160803
	2.49349	-9.3099	-0.521586	-0.0286825	-0.127415	-0.241638
	2.49349	-8.06858	-0.340238	-0.0183501	-0.149937	-0.193373
	2.49349	-6.82726	-0.284555	-0.0539026	-0.172032	-0.220982
	2.49349	-5.58594	-0.311559	-0.0721616	-0.193269	-0.243499
	2.49349	-4.34462	-0.21258	-0.0848104	-0.209279	-0.252086
	2.49349	-3.1033	-0.219254	-0.0901935	-0.217536	-0.260755
	2.49349	-1.86198	-0.224104	-0.0929684	-0.222957	-0.266811
	2.49349	-0.62066	-0.235754	-0.104537	-0.237557	-0.281107
	2.49349	0.62066	-0.262044	-0.119858	-0.254204	-0.287617
	2.49349	1.86198	-0.260549	-0.119811	-0.251664	-0.284219
	2.49349	3.1033	-0.239214	-0.108659	-0.237285	-0.277416
	2.49349	4.34462	-0.219695	-0.0980959	-0.221863	-0.262766
	2.49349	5.58594	-0.312714	-0.0752604	-0.194178	-0.244459
	2.49349	6.82726	-0.225726	-0.105901	-0.215223	-0.249251
	2.49349	36.6189	0.138268	0.576696	0.156251	0.171779
	2.49349	37.8602	0.128628	0.584073	0.147618	0.176942
	2.49349	39.1016	0.149233	0.63651	0.169647	0.187269
	2.49349	40.3429	0.161851	0.660326	0.177201	0.200424
	2.49349	50.2734	0.299565	0.519806	0.197313	0.301972
	2.49349	51.5148	0.416498	0.75242	0.270475	0.403172
	2.49349	52.7561	0.503907	0.880742	0.327907	0.494139
	2.49349	53.9974	0.563012	0.678907	0.356088	0.494348
	2.49349	55.2387	0.578294	NA	0.346109	0.523927
	2.49349	56.48	0.569416	NA	0.336243	0.546547
	2.49349	57.7214	0.542924	NA	0.320132	0.49554
	2.49349	58.9627	0.532704	NA	0.313999	0.504957
	2.49349	60.204	0.51007	NA	0.300837	0.491575
	2.49349	61.4453	0.481544	NA	0.298168	0.495723
	2.49349	62.6866	0.513566	NA	0.329953	0.435247
	2.49349	63.928	0.587971	NA	0.371691	0.508074
	2.49349	65.1693	0.591806	NA	0.410044	0.628958
	2.49349	66.4106	0.642118	NA	0.443508	0.615242
	2.49349	67.6519	0.573149	NA	0.52049	0.714374
	2.49349	68.8932	0.633226	NA	0.5308	0.386752
	2.49349	70.1345	0.486785	NA	0.516058	0.40723
	2.49349	71.3759	0.482351	NA	0.505577	0.289642
	2.49349	72.6172	0.476984	NA	0.457327	0.168597
	2.49349	73.8585	0.478291	NA	0.428152	0.171436
	2.49349	75.0998	0.328332	NA	0.4261	0.174335
	2.49349	76.3411	0.297791	NA	0.406102	0.184837
	2.49349	77.5825	0.248094	NA	0.332958	0.349215
	2.49349	78.8238	0.20509	NA	0.268765	0.299201
	2.49349	80.0651	0.144812	NA	0.182179	0.215408
	2.49349	81.3064	0.121671	NA	0.153648	0.181894
	2.49349	82.5477	0.0915957	NA	0.120511	0.137552
	2.49349	83.7891	0.0913037	NA	0.120273	0.137151
	2.49349	85.0304	0.084614	NA	0.11211	0.127136
	2.49349	86.2717	0.0807248	NA	0.107292	0.121305
	2.49349	87.513	0.0797548	NA	0.106062	0.119843
	2.49349	88.7543	0.0691559	NA	0.0927258	0.103948
	3.73915	-70.1345	0.105023	NA	0.151329	0.145266
	3.73915	-68.8932	0.0622116	NA	0.0887012	0.090556
	3.73915	-67.6519	0.0699912	NA	0.0989218	0.100405
	3.73915	-66.4106	0.0736307	NA	0.104314	0.104603
	3.73915	-65.1693	0.0762269	NA	0.108179	0.10757
	3.73915	-63.928	0.0795732	NA	0.113108	0.111768
	3.73915	-62.6866	0.0832562	NA	0.119174	0.1164
	3.73915	-61.4453	0.0860703	NA	0.122771	0.119618
	3.73915	-60.204	0.0878585	NA	0.126112	0.121447
	3.73915	-58.9627	0.089072	NA	0.126819	0.122438
	3.73915	-57.7214	0.0908904	NA	0.130285	0.116313
	3.73915	-56.48	0.0975848	NA	0.139133	0.0918395
	3.73915	-55.2387	0.148193	NA	0.155164	0.0605631
	3.73915	-53.9974	0.164787	NA	0.169442	0.0659795
	3.73915	-52.7561	0.185284	NA	0.193905	0.120746
	3.73915	-51.5148	0.265024	NA	0.221984	0.180317
	3.73915	-50.2734	0.280905	NA	0.239482	0.353496
	3.73915	-49.0321	0.35212	NA	0.272718	0.374895
	3.73915	-47.7908	0.398334	NA	0.288005	0.426217
	3.73915	-46.5495	0.50252	NA	0.306761	0.453284
	3.73915	-45.3082	0.49213	NA	0.315963	0.417809
	3.73915	-44.0668	0.513888	NA	0.306562	0.478199
	3.73915	-42.8255	0.458206	0.779983	0.297938	0.447804
	3.73915	-41.5842	0.411013	0.742574	0.262615	0.386385
	3.73915	-40.3429	0.398739	0.822241	0.284473	0.387162
	3.73915	-39.1016	0.373817	0.885924	0.272299	0.500403
	3.73915	-37.8602	0.320345	0.934266	0.24408	0.418239
	3.73915	-36.6189	0.268665	0.840911	0.204434	0.336259
	3.73915	-35.3776	0.219545	0.792118	0.200574	0.256707
	3.73915	-34.1363	0.179346	0.645737	0.167432	0.226663
	3.73915	-32.895	0.137091	0.537931	0.149201	0.167344
	3.73915	-31.6536	0.107094	0.46517	0.123473	0.144535
	3.73915	-30.4123	0.0862461	0.392897	0.103877	0.123869
	3.73915	-29.171	0.0712483	0.355914	0.0934483	0.110324
	3.73915	-27.9297	0.0617296	0.335819	0.0863302	0.10392
	3.73915	-26.6884	0.0491881	0.313788	0.0787542	0.0969499
	3.73915	-25.447	0.0410838	0.307775	0.0763435	0.0920495
	3.73915	-24.2057	0.0241728	0.296387	0.0724293	0.0885415
	3.73915	-22.9644	0.0116915	0.267482	0.0641911	0.0840893
	3.73915	-21.7231	-0.0050173	0.257033	0.0545259	0.0795196
	3.73915	-20.4818	-0.0302749	0.244827	0.0356932	0.0601874
	3.73915	-19.2405	-0.0893199	0.208647	0.00800563	0.0361401
	3.73915	-17.9991	-0.154235	0.180924	-0.0120145	0.0142594
	3.73915	-16.7578	-0.237552	0.194101	-0.0433665	-0.0195941
	3.73915	-15.5165	-0.241263	0.178034	-0.076484	-0.0399493
	3.73915	-14.2752	-0.318125	0.106586	-0.0978152	-0.0663122
	3.73915	-13.0339	-0.401494	0.0756726	-0.123865	-0.107255
	3.73915	-11.7925	-0.424892	0.0108065	-0.148333	-0.126736
	3.73915	-10.5512	-0.542684	-0.0296285	-0.165369	-0.185176
	3.73915	-9.3099	-0.496279	-0.0423243	-0.134262	-0.213892
	3.73915	-8.06858	-0.355806	-0.0312515	-0.157132	-0.20297
	3.73915	-6.82726	-0.296354	-0.0619404	-0.181316	-0.230823
	3.73915	-5.58594	-0.207062	-0.0795645	-0.20207	-0.25286
	3.73915	-4.34462	-0.218899	-0.0917868	-0.218091	-0.260733
	3.73915	-3.1033	-0.22531	-0.0970422	-0.226106	-0.269125
	3.73915	-1.86198	-0.230262	-0.100167	-0.231805	-0.275387
	3.73915	-0.62066	-0.246984	-0.110936	-0.247235	-0.288739
	3.73915	0.62066	-0.269695	-0.124085	-0.259501	-0.292586
	3.73915	1.86198	-0.266917	-0.123232	-0.256221	-0.2886
	3.73915	3.1033	-0.248093	-0.1134	-0.242969	-0.274592
	3.73915	4.34462	-0.23194	-0.104605	-0.2329	-0.272374
	3.73915	5.58594	-0.219685	-0.0937591	-0.21979	-0.262088
	3.73915	6.82726	-0.2412	-0.113435	-0.228211	-0.254329
	3.73915	36.6189	0.124021	0.570601	0.142131	0.17218
	3.73915	37.8602	0.123858	0.578483	0.143084	0.173815
	3.73915	39.1016	0.143923	0.624798	0.165261	0.184692
	3.73915	40.3429	0.170055	0.696883	0.185146	0.212881
	3.73915	41.5842	0.233385	0.896139	0.218421	0.298934
	3.73915	42.8255	0.244014	0.684736	0.197274	0.314474
	3.73915	51.5148	0.414461	0.747927	0.266218	0.405286
	3.73915	52.7561	0.505777	0.875746	0.327008	0.494799
	3.73915	53.9974	0.566974	0.683777	0.358659	0.50882
	3.73915	55.2387	0.592048	NA	0.355946	0.541896
	3.73915	56.48	0.588368	NA	0.344316	0.519143
	3.73915	57.7214	0.575709	NA	0.337452	0.53518
	3.73915	58.9627	0.537757	NA	0.317886	0.495666
	3.73915	60.204	0.531423	NA	0.326988	0.555378
	3.73915	61.4453	0.50575	NA	0.321151	0.557226
	3.73915	62.6866	0.512624	NA	0.325324	0.570764
	3.73915	63.928	0.572734	NA	0.355773	0.46417
	3.73915	65.1693	0.601316	NA	0.392458	0.574904
	3.73915	66.4106	0.622529	NA	0.435842	0.661724
	3.73915	67.6519	0.672675	NA	0.49043	0.683015
	3.73915	68.8932	0.620872	NA	0.5209	0.373296
	3.73915	70.1345	0.482323	NA	0.516079	0.397833
	3.73915	71.3759	0.480768	NA	0.50445	0.28633
	3.73915	72.6172	0.48057	NA	0.490213	0.292243
	3.73915	73.8585	0.478697	NA	0.429249	0.170392
	3.73915	75.0998	0.480008	NA	0.428598	0.173691
	3.73915	76.3411	0.313793	NA	0.405734	0.168825
	3.73915	77.5825	0.261166	NA	0.332332	0.317908
	3.73915	78.8238	0.216975	NA	0.292562	0.313622
	3.73915	80.0651	0.154773	NA	0.194934	0.229651
	3.73915	81.3064	0.128432	NA	0.16162	0.191872
	3.73915	82.5477	0.0940605	NA	0.123485	0.141241
	3.73915	83.7891	0.0927624	NA	0.122035	0.139334
	3.73915	85.0304	0.0853814	NA	0.113051	0.128285
	3.73915	86.2717	0.0811369	NA	0.107799	0.121921
	3.73915	87.513	0.0799062	NA	0.106248	0.120069
	3.73915	88.7543	0.069171	NA	0.0927446	0.103971
	4.98481	-70.1345	0.0955584	NA	0.137424	0.132017
	4.98481	-68.8932	0.0629777	NA	0.0895118	0.0914963
	4.98481	-67.6519	0.0684558	NA	0.096728	0.0981425
	4.98481	-66.4106	0.072903	NA	0.103287	0.103445
	4.98481	-65.1693	0.0765006	NA	0.10859	0.107869
	4.98481	-63.928	0.0798066	NA	0.113916	0.112028
	4.98481	-62.6866	0.0836317	NA	0.119732	0.116878
	4.98481	-61.4453	0.0865185	NA	0.123438	0.120167
	4.98481	-60.204	0.0890384	NA	0.12786	0.122988
	4.98481	-58.9627	0.0903995	NA	0.128768	0.124177
	4.98481	-57.7214	0.092191	NA	0.132191	0.117177
	4.98481	-56.48	0.0972295	NA	0.139021	0.0928447
	4.98481	-55.2387	0.146371	NA	0.153245	0.0630959
	4.98481	-53.9974	0.16233	NA	0.167632	0.0651554
	4.98481	-52.7561	0.18506	NA	0.193671	0.120601
	4.98481	-51.5148	0.266662	NA	0.223335	0.181048
	4.98481	-50.2734	0.281426	NA	0.239915	0.354396
	4.98481	-49.0321	0.352029	NA	0.267294	0.376485
	4.98481	-47.7908	0.398326	NA	0.279085	0.384176
	4.98481	-46.5495	0.471749	NA	0.306152	0.436296
	4.98481	-45.3082	0.502537	NA	0.31846	0.426804
	4.98481	-44.0668	0.519538	NA	0.310243	0.489297
	4.98481	-42.8255	0.462531	0.785624	0.300564	0.451661
	4.98481	-41.5842	0.414586	0.749595	0.265129	0.378718
	4.98481	-40.3429	0.405115	0.837548	0.289312	0.394354
	4.98481	-39.1016	0.377468	0.895979	0.273041	0.505503
	4.98481	-37.8602	0.318412	0.934597	0.250068	0.415624
	4.98481	-36.6189	0.26851	0.856944	0.213007	0.336035
	4.98481	-35.3776	0.218004	0.792485	0.195724	0.252761
	4.98481	-34.1363	0.178152	0.64472	0.16779	0.223736
	4.98481	-32.895	0.137717	0.541595	0.150091	0.16799
	4.98481	-31.6536	0.109095	0.471679	0.125747	0.146595
	4.98481	-30.4123	0.0889537	0.401636	0.10582	0.126444
	4.98481	-29.171	0.0745744	0.352782	0.0946175	0.112145
	4.98481	-27.9297	0.0655074	0.339808	0.0885798	0.105438
	4.98481	-26.6884	0.0564564	0.317961	0.0813229	0.0986055
	4.98481	-25.447	0.0458474	0.312921	0.0766553	0.094108
	4.98481	-24.2057	0.034238	0.305661	0.0749457	0.090935
	4.98481	-22.9644	0.0130966	0.2742	0.0661452	0.0861327
	4.98481	-21.7231	-0.00694893	0.26224	0.0532936	0.0796381
	4.98481	-20.4818	-0.0380188	0.24404	0.0314678	0.0603899
	4.98481	-19.2405	-0.106966	0.202707	0.00413338	0.0330228
	4.98481	-17.9991	-0.176078	0.189105	-0.0190526	0.00050341
	4.98481	-16.7578	-0.246153	0.185624	-0.0546666	-0.0292639
	4.98481	-15.5165	-0.263937	0.166778	-0.0819887	-0.0410145
	4.98481	-14.2752	-0.341127	0.0893874	-0.105717	-0.0821641
	4.98481	-13.0339	-0.401448	0.0476498	-0.13359	-0.119894
	4.98481	-11.7925	-0.460747	0.00319156	-0.157719	-0.149606
	4.98481	-10.5512	-0.588648	-0.0365923	-0.15068	-0.214262
	4.98481	-9.3099	-0.531222	-0.0391361	-0.141434	-0.236143
	4.98481	-8.06858	-0.276105	-0.0449422	-0.165919	-0.213907
	4.98481	-6.82726	-0.308608	-0.0699802	-0.190779	-0.241038
	4.98481	-5.58594	-0.213681	-0.0866984	-0.21116	-0.253737
	4.98481	-4.34462	-0.224655	-0.0979092	-0.226052	-0.268623
	4.98481	-3.1033	-0.232014	-0.103063	-0.233904	-0.276835
	4.98481	-1.86198	-0.239303	-0.106634	-0.240577	-0.283347
	4.98481	-0.62066	-0.258526	-0.11742	-0.253794	-0.286715
	4.98481	0.62066	-0.278457	-0.128871	-0.265576	-0.289424
	4.98481	1.86198	-0.27552	-0.127802	-0.262417	-0.286188
	4.98481	3.1033	-0.258812	-0.119105	-0.249952	-0.28227
	4.98481	4.34462	-0.229535	-0.10344	-0.230594	-0.270166
	4.98481	5.58594	-0.229899	-0.102878	-0.231259	-0.27263
	4.98481	6.82726	-0.24558	-0.115458	-0.232298	-0.258834
	4.98481	36.6189	0.122373	0.544177	0.140778	0.166536
	4.98481	37.8602	0.123356	0.577371	0.14317	0.173837
	4.98481	39.1016	0.142972	0.621212	0.164344	0.183795
	4.98481	40.3429	0.170797	0.699025	0.185563	0.214266
	4.98481	41.5842	0.218239	0.809047	0.200214	0.276821
	4.98481	42.8255	0.254964	0.839197	0.200522	0.312061
	4.98481	52.7561	0.521965	0.776936	0.336698	0.508897
	4.98481	53.9974	0.548093	0.663942	0.348904	0.480786
	4.98481	55.2387	0.600431	NA	0.35624	0.550995
	4.98481	56.48	0.614723	NA	0.358298	0.551196
	4.98481	57.7214	0.591852	NA	0.359002	0.585265
	4.98481	58.9627	0.554157	NA	0.326393	0.507038
	4.98481	60.204	0.58657	NA	0.356032	0.592027
	4.98481	61.4453	0.556244	NA	0.340473	0.575659
	4.98481	62.6866	0.514864	NA	0.326346	0.503738
	4.98481	63.928	0.546004	NA	0.342133	0.447812
	4.98481	65.1693	0.583519	NA	0.374457	0.528251
	4.98481	66.4106	0.597975	NA	0.420761	0.660351
	4.98481	67.6519	0.641547	NA	0.466565	0.658755
	4.98481	68.8932	0.603807	NA	0.507049	0.760853
	4.98481	70.1345	0.634575	NA	0.531835	0.389534
	4.98481	71.3759	0.478545	NA	0.51021	0.400223
	4.98481	72.6172	0.47739	NA	0.500253	0.287561
	4.98481	73.8585	0.482665	NA	0.462736	0.170241
	4.98481	75.0998	0.47834	NA	0.427894	0.171934
	4.98481	76.3411	0.313795	NA	0.406264	0.167646
	4.98481	77.5825	0.282625	NA	0.402197	0.215026
	4.98481	78.8238	0.233197	NA	0.330637	0.333875
	4.98481	80.0651	0.165513	NA	0.208758	0.244869
	4.98481	81.3064	0.135373	NA	0.170387	0.202107
	4.98481	82.5477	0.0967319	NA	0.126684	0.145237
	4.98481	83.7891	0.0941583	NA	0.12372	0.141424
	4.98481	85.0304	0.0860482	NA	0.113866	0.129282
	4.98481	86.2717	0.0817388	NA	0.108541	0.122822
	4.98481	87.513	0.0800887	NA	0.10647	0.120341
	4.98481	88.7543	0.0691859	NA	0.0927632	0.103993
	6.23047	-70.1345	0.084674	NA	0.121478	0.116915
	6.23047	-68.8932	0.0609618	NA	0.0866332	0.088541
	6.23047	-67.6519	0.066438	NA	0.093839	0.0952224
	6.23047	-66.4106	0.0719272	NA	0.101897	0.101977
	6.23047	-65.1693	0.0759525	NA	0.107816	0.107001
	6.23047	-63.928	0.0794195	NA	0.113166	0.111378
	6.23047	-62.6866	0.0839635	NA	0.120235	0.117246
	6.23047	-61.4453	0.0867319	NA	0.123769	0.120361
	6.23047	-60.204	0.0899056	NA	0.129155	0.12407
	6.23047	-58.9627	0.0917138	NA	0.130713	0.125842
	6.23047	-57.7214	0.0938875	NA	0.134653	0.116749
	6.23047	-56.48	0.0972149	NA	0.139534	0.0933151
	6.23047	-55.2387	0.14423	NA	0.1503	0.0656259
	6.23047	-53.9974	0.15926	NA	0.163207	0.0640717
	6.23047	-52.7561	0.183094	NA	0.191617	0.119355
	6.23047	-51.5148	0.26638	NA	0.228172	0.180253
	6.23047	-50.2734	0.284367	NA	0.242389	0.357859
	6.23047	-49.0321	0.35717	NA	0.265095	0.382909
	6.23047	-47.7908	0.403867	NA	0.283303	0.390854
	6.23047	-46.5495	0.481379	NA	0.312905	0.44752
	6.23047	-45.3082	0.514196	NA	0.324387	0.421417
	6.23047	-44.0668	0.528343	NA	0.313585	0.498959
	6.23047	-42.8255	0.474231	0.698915	0.307702	0.462429
	6.23047	-41.5842	0.421839	0.763841	0.270599	0.40089
	6.23047	-40.3429	0.413838	0.85832	0.294648	0.374257
	6.23047	-39.1016	0.378406	0.898259	0.27092	0.506736
	6.23047	-37.8602	0.314831	0.928893	0.246103	0.409853
	6.23047	-36.6189	0.267576	0.865904	0.210699	0.328612
	6.23047	-35.3776	0.216817	0.796286	0.194498	0.248626
	6.23047	-34.1363	0.176336	0.642271	0.168292	0.21947
	6.23047	-32.895	0.137671	0.543635	0.150646	0.167382
	6.23047	-31.6536	0.110451	0.476084	0.127003	0.147992
	6.23047	-30.4123	0.0909885	0.404482	0.107093	0.128194
	6.23047	-29.171	0.0771987	0.354765	0.0960127	0.113862
	6.23047	-27.9297	0.0692344	0.342862	0.0904252	0.106695
	6.23047	-26.6884	0.0617378	0.323499	0.0843925	0.100706
	6.23047	-25.447	0.0545439	0.313593	0.0799972	0.0972708
	6.23047	-24.2057	0.0424182	0.315962	0.0782493	0.0943361
	6.23047	-22.9644	0.0136234	0.282558	0.0680323	0.0885706
	6.23047	-21.7231	-0.0114679	0.266824	0.0485567	0.0770202
	6.23047	-20.4818	-0.051999	0.24025	0.0283413	0.0552859
	6.23047	-19.2405	-0.132668	0.193765	-0.000266809	0.0286376
	6.23047	-17.9991	-0.203956	0.16772	-0.0310239	-0.0133418
	6.23047	-16.7578	-0.223174	0.17474	-0.0649437	-0.0335188
	6.23047	-15.5165	-0.291846	0.152515	-0.0900215	-0.0454961
	6.23047	-14.2752	-0.379569	0.0941989	-0.116171	-0.103239
	6.23047	-13.0339	-0.413389	0.02217	-0.146396	-0.117084
	6.23047	-11.7925	-0.51248	-0.0189516	-0.172265	-0.164339
	6.23047	-10.5512	-0.543017	-0.035954	-0.133287	-0.207115
	6.23047	-9.3099	-0.351215	-0.0237563	-0.154738	-0.200109
	6.23047	-8.06858	-0.295045	-0.0597842	-0.17996	-0.22971
	6.23047	-6.82726	-0.208123	-0.080364	-0.203348	-0.254264
	6.23047	-5.58594	-0.221688	-0.095354	-0.222269	-0.2647
	6.23047	-4.34462	-0.23553	-0.10541	-0.236734	-0.278314
	6.23047	-3.1033	-0.245272	-0.110411	-0.245155	-0.286365
	6.23047	-1.86198	-0.252883	-0.114256	-0.2506	-0.283028
	6.23047	-0.62066	-0.271413	-0.124623	-0.261475	-0.294967
	6.23047	0.62066	-0.288764	-0.134475	-0.272635	-0.293063
	6.23047	1.86198	-0.286621	-0.133754	-0.27015	-0.291175
	6.23047	3.1033	-0.271208	-0.125799	-0.258688	-0.290591
	6.23047	4.34462	-0.258278	-0.119079	-0.249023	-0.281025
	6.23047	5.58594	-0.248031	-0.115524	-0.237978	-0.26666
	6.23047	6.82726	-0.238591	-0.111817	-0.227338	-0.254071
	6.23047	36.6189	0.1213	0.54116	0.139486	0.165562
	6.23047	37.8602	0.124453	0.583418	0.14422	0.175208
	6.23047	39.1016	0.144748	0.625567	0.165728	0.184811
	6.23047	40.3429	0.169806	0.695212	0.184771	0.21261
	6.23047	41.5842	0.212865	0.792087	0.197229	0.272107
	6.23047	42.8255	0.222385	0.684609	0.171998	0.276418
	6.23047	52.7561	0.469766	0.815812	0.30514	0.460978
	6.23047	53.9974	0.549994	0.674138	0.353667	0.484616
	6.23047	55.2387	0.60597	NA	0.35921	0.556376
	6.23047	56.48	0.638674	NA	0.369034	0.576485
	6.23047	57.7214	0.585093	NA	0.35522	0.591912
	6.23047	58.9627	0.702889	NA	0.445901	0.5897
	6.23047	60.204	0.770563	NA	0.444466	0.672448
	6.23047	61.4453	0.747233	NA	0.456728	0.741706
	6.23047	62.6866	0.498061	NA	0.309411	0.525739
	6.23047	63.928	0.540829	NA	0.339693	0.443066
	6.23047	65.1693	0.575094	NA	0.363832	0.498556
	6.23047	66.4106	0.576004	NA	0.399327	0.61061
	6.23047	67.6519	0.652202	NA	0.438049	0.627205
	6.23047	68.8932	0.580377	NA	0.526593	0.723443
	6.23047	70.1345	0.62034	NA	0.52044	0.375452
	6.23047	71.3759	0.472605	NA	0.50468	0.39099
	6.23047	72.6172	0.475488	NA	0.498983	0.283178
	6.23047	73.8585	0.479962	NA	0.502202	0.29263
	6.23047	75.0998	0.481572	NA	0.43162	0.171505
	6.23047	76.3411	0.451052	NA	0.420717	0.16496
	6.23047	77.5825	0.291372	NA	0.415329	0.158305
	6.23047	78.8238	0.247488	NA	0.33541	0.351092
	6.23047	80.0651	0.17574	NA	0.221961	0.259198
	6.23047	81.3064	0.142395	NA	0.17926	0.212457
	6.23047	82.5477	0.099572	NA	0.134842	0.149479
	6.23047	83.7891	0.0956688	NA	0.125535	0.143685
	6.23047	85.0304	0.0868505	NA	0.114846	0.130483
	6.23047	86.2717	0.0820693	NA	0.108947	0.123316
	6.23047	87.513	0.0802297	NA	0.106643	0.120552
	6.23047	88.7543	0.0692	NA	0.0927806	0.104014
	7.47613	-70.1345	0.0761596	NA	0.109103	0.10489
	7.47613	-68.8932	0.0591904	NA	0.0841343	0.0859648
	7.47613	-67.6519	0.0646331	NA	0.0912528	0.0926374
	7.47613	-66.4106	0.0707126	NA	0.10016	0.100187
	7.47613	-65.1693	0.0742202	NA	0.105334	0.104457
	7.47613	-63.928	0.0784983	NA	0.111607	0.109969
	7.47613	-62.6866	0.0838891	NA	0.120149	0.117031
	7.47613	-61.4453	0.0870536	NA	0.124255	0.120724
	7.47613	-60.204	0.0905711	NA	0.128908	0.124898
	7.47613	-58.9627	0.0930456	NA	0.132691	0.1275
	7.47613	-57.7214	0.0962074	NA	0.137909	0.115343
	7.47613	-56.48	0.0982971	NA	0.140197	0.0934577
	7.47613	-55.2387	0.143311	NA	0.149337	0.0667708
	7.47613	-53.9974	0.158193	NA	0.162541	0.0637003
	7.47613	-52.7561	0.181878	NA	0.19034	0.118629
	7.47613	-51.5148	0.26797	NA	0.22949	0.18096
	7.47613	-50.2734	0.289478	NA	0.246684	0.364112
	7.47613	-49.0321	0.363717	NA	0.269856	0.390269
	7.47613	-47.7908	0.410921	NA	0.288149	0.397941
	7.47613	-46.5495	0.488262	NA	0.316494	0.452162
	7.47613	-45.3082	0.513934	NA	0.326213	0.436096
	7.47613	-44.0668	0.528677	NA	0.315611	0.4954
	7.47613	-42.8255	0.481471	0.709294	0.312144	0.469308
	7.47613	-41.5842	0.427081	0.774205	0.274384	0.40783
	7.47613	-40.3429	0.419592	0.87159	0.298666	0.378478
	7.47613	-39.1016	0.376689	0.904268	0.269879	0.504275
	7.47613	-37.8602	0.310458	0.92172	0.241364	0.403022
	7.47613	-36.6189	0.262421	0.894229	0.209311	0.314041
	7.47613	-35.3776	0.211834	0.732807	0.191161	0.240927
	7.47613	-34.1363	0.171933	0.628664	0.168642	0.211797
	7.47613	-32.895	0.135727	0.536397	0.148995	0.16437
	7.47613	-31.6536	0.110682	0.474806	0.126932	0.147795
	7.47613	-30.4123	0.0922619	0.403092	0.107565	0.128954
	7.47613	-29.171	0.0796358	0.361649	0.0972477	0.115552
	7.47613	-27.9297	0.0732288	0.340225	0.0920402	0.108924
	7.47613	-26.6884	0.0671185	0.33224	0.0879249	0.103666
	7.47613	-25.447	0.06104	0.327138	0.0846691	0.101569
	7.47613	-24.2057	0.0464585	0.329872	0.0821067	0.0984805
	7.47613	-22.9644	0.0124843	0.292294	0.0694661	0.0912624
	7.47613	-21.7231	-0.0186953	0.269218	0.0410903	0.0717267
	7.47613	-20.4818	-0.071406	0.229919	0.0176358	0.0441375
	7.47613	-19.2405	-0.153734	0.192785	-0.00934711	0.0191175
	7.47613	-17.9991	-0.247057	0.203113	-0.0451657	-0.0203127
	7.47613	-16.7578	-0.251866	0.185433	-0.0784931	-0.0421475
	7.47613	-15.5165	-0.327453	0.101488	-0.101797	-0.0711639
	7.47613	-14.2752	-0.386957	0.0701488	-0.129037	-0.113163
	7.47613	-13.0339	-0.463108	0.00514937	-0.158954	-0.149301
	7.47613	-11.7925	-0.574706	-0.0292388	-0.151934	-0.204221
	7.47613	-10.5512	-0.533398	-0.0371891	-0.142006	-0.236762
	7.47613	-9.3099	-0.277056	-0.0429962	-0.166467	-0.214652
	7.47613	-8.06858	-0.310924	-0.0707681	-0.192389	-0.242966
	7.47613	-6.82726	-0.216326	-0.0897066	-0.214897	-0.257379
	7.47613	-5.58594	-0.230806	-0.103	-0.232256	-0.274335
	7.47613	-4.34462	-0.245812	-0.111014	-0.244696	-0.285897
	7.47613	-3.1033	-0.256109	-0.116248	-0.251955	-0.284634
	7.47613	-1.86198	-0.26672	-0.121884	-0.258484	-0.292339
	7.47613	-0.62066	-0.284976	-0.13211	-0.270716	-0.287987
	7.47613	0.62066	-0.298178	-0.0988539	-0.275749	-0.289415
	7.47613	1.86198	-0.293364	-0.137312	-0.274904	-0.284307
	7.47613	3.1033	-0.272605	-0.126635	-0.25947	-0.283062
	7.47613	4.34462	-0.258278	-0.119591	-0.247891	-0.279214
	7.47613	36.6189	0.14918	0.722507	0.175618	0.209095
	7.47613	37.8602	0.129229	0.598606	0.147995	0.179591
	7.47613	39.1016	0.150291	0.642888	0.170936	0.188929
	7.47613	40.3429	0.172305	0.701997	0.186061	0.217404
	7.47613	41.5842	0.205577	0.772343	0.195585	0.260956
	7.47613	42.8255	0.200792	0.734516	0.185185	0.258198
	7.47613	44.0668	0.157669	0.568957	0.155197	0.192193
	7.47613	52.7561	0.553352	0.664495	0.349586	0.498648
	7.47613	53.9974	0.549409	0.65591	0.345247	0.482064
	7.47613	55.2387	0.59581	NA	0.3537	0.547002
	7.47613	56.48	0.632807	NA	0.367993	0.564952
	7.47613	57.7214	0.617469	NA	0.394741	0.520139
	7.47613	62.6866	0.464953	NA	0.290903	0.500207
	7.47613	63.928	0.549405	NA	0.343605	0.440054
	7.47613	65.1693	0.56728	NA	0.361478	0.489597
	7.47613	66.4106	0.601427	NA	0.388253	0.57936
	7.47613	67.6519	0.632288	NA	0.439481	0.587565
	7.47613	68.8932	0.675955	NA	0.493709	0.686522
	7.47613	70.1345	0.602116	NA	0.5015	0.761114
	7.47613	71.3759	0.614863	NA	0.515748	0.378851
	7.47613	72.6172	0.467679	NA	0.498538	0.39216
	7.47613	73.8585	0.478064	NA	0.500872	0.288341
	7.47613	75.0998	0.479141	NA	0.429964	0.169548
	7.47613	76.3411	0.461464	NA	0.412998	0.166892
	7.47613	77.5825	0.287547	NA	0.370672	0.155609
	7.47613	78.8238	0.260582	NA	0.344745	0.366785
	7.47613	80.0651	0.185657	NA	0.234799	0.273045
	7.47613	81.3064	0.150046	NA	0.188938	0.223756
	7.47613	82.5477	0.10308	NA	0.138694	0.154725
	7.47613	83.7891	0.0968137	NA	0.126913	0.1454
	7.47613	85.0304	0.0874724	NA	0.115603	0.131413
	7.47613	86.2717	0.08238	NA	0.109326	0.12378
	7.47613	87.513	0.0803624	NA	0.106805	0.12075
	7.47613	88.7543	0.069214	NA	0.092798	0.104035
	8.72179	-70.1345	0.069996	NA	0.0992797	0.0959661
	8.72179	-68.8932	0.0577542	NA	0.0821192	0.0838839
	8.72179	-67.6519	0.0629225	NA	0.0888039	0.0901852
	8.72179	-66.4106	0.069477	NA	0.0983867	0.0984127
	8.72179	-65.1693	0.0728356	NA	0.103351	0.10243
	8.72179	-63.928	0.0775296	NA	0.11077	0.108476
	8.72179	-62.6866	0.0835202	NA	0.119277	0.11638
	8.72179	-61.4453	0.0871865	NA	0.12447	0.120803
	8.72179	-60.204	0.0912208	NA	0.129875	0.125691
	8.72179	-58.9627	0.0940768	NA	0.134226	0.128192
	8.72179	-57.7214	0.0984133	NA	0.140932	0.111582
	8.72179	-56.48	0.100229	NA	0.142869	0.091089
	8.72179	-55.2387	0.143572	NA	0.149614	0.0656955
	8.72179	-53.9974	0.159371	NA	0.163248	0.0641079
	8.72179	-52.7561	0.183689	NA	0.192265	0.119578
	8.72179	-51.5148	0.271558	NA	0.232478	0.182747
	8.72179	-50.2734	0.291485	NA	0.249201	0.365762
	8.72179	-49.0321	0.365597	NA	0.277189	0.390467
	8.72179	-47.7908	0.417127	NA	0.291416	0.401185
	8.72179	-46.5495	0.525212	NA	0.321507	0.472659
	8.72179	-45.3082	0.508021	NA	0.322567	0.569352
	8.72179	-44.0668	0.523603	NA	0.315612	0.476107
	8.72179	-42.8255	0.477986	0.816045	0.31003	0.466864
	8.72179	-41.5842	0.430416	0.781016	0.275956	0.40676
	8.72179	-40.3429	0.424253	0.881775	0.300814	0.422893
	8.72179	-39.1016	0.372507	0.883205	0.270364	0.498509
	8.72179	-37.8602	0.305781	0.91671	0.242461	0.395765
	8.72179	-36.6189	0.254232	0.876177	0.22166	0.29265
	8.72179	-35.3776	0.203578	0.73475	0.185646	0.256407
	8.72179	-34.1363	0.164907	0.605717	0.163897	0.200246
	8.72179	-32.895	0.131886	0.522599	0.145592	0.158577
	8.72179	-31.6536	0.109284	0.465745	0.125001	0.145387
	8.72179	-30.4123	0.0925956	0.403	0.107156	0.12823
	8.72179	-29.171	0.0823132	0.368835	0.0983311	0.117158
	8.72179	-27.9297	0.0780743	0.351802	0.0949187	0.11275
	8.72179	-26.6884	0.0741726	0.339029	0.0922431	0.109256
	8.72179	-25.447	0.0680792	0.34779	0.0909223	0.107831
	8.72179	-24.2057	0.0496358	0.338396	0.0836084	0.103557
	8.72179	-22.9644	0.00909101	0.302744	0.073122	0.0934371
	8.72179	-21.7231	-0.0353303	0.268594	0.0373193	0.0667399
	8.72179	-20.4818	-0.107716	0.21612	0.00553532	0.0356749
	8.72179	-19.2405	-0.201453	0.181045	-0.028246	-0.0114554
	8.72179	-17.9991	-0.23372	0.176719	-0.0696536	-0.0305794
	8.72179	-16.7578	-0.309021	0.151048	-0.0953602	-0.0532255
	8.72179	-15.5165	-0.390318	0.0924268	-0.121973	-0.113255
	8.72179	-14.2752	-0.434115	0.0132259	-0.151972	-0.126536
	8.72179	-13.0339	-0.549527	-0.0291169	-0.163738	-0.188023
	8.72179	-11.7925	-0.551658	-0.0380586	-0.134634	-0.211678
	8.72179	-10.5512	-0.359935	-0.0285036	-0.159019	-0.205471
	8.72179	-9.3099	-0.299969	-0.0623662	-0.183643	-0.23381
	8.72179	-8.06858	-0.212361	-0.0848603	-0.209126	-0.251852
	8.72179	-6.82726	-0.226908	-0.100974	-0.228996	-0.271141
	8.72179	-5.58594	-0.246089	-0.111466	-0.244067	-0.28523
	8.72179	-4.34462	-0.252003	-0.114279	-0.248756	-0.28102
	8.72179	-3.1033	-0.246205	-0.110675	-0.246346	-0.287721
	8.72179	-1.86198	-0.272199	-0.125171	-0.261799	-0.295123
	8.72179	-0.62066	-0.292196	-0.136406	-0.274797	-0.282095
	8.72179	0.62066	-0.289586	-0.135212	-0.272508	-0.294548
	8.72179	1.86198	-0.276337	-0.128492	-0.262418	-0.286698
	8.72179	3.1033	-0.247951	-0.113615	-0.242284	-0.273555
	8.72179	4.34462	-0.262473	-0.121916	-0.250674	-0.28176
	8.72179	36.6189	0.146949	0.726822	0.175108	0.20927
	8.72179	37.8602	0.135605	0.598596	0.155613	0.186038
	8.72179	39.1016	0.130089	0.563606	0.149789	0.175485
	8.72179	40.3429	0.128475	0.587479	0.147336	0.177396
	8.72179	41.5842	0.199786	0.787419	0.202247	0.253789
	8.72179	42.8255	0.237252	0.857835	0.214624	0.271869
	8.72179	44.0668	0.177182	0.613285	0.160345	0.234469
	8.72179	52.7561	0.586249	NA	0.345389	0.537544
	8.72179	53.9974	0.494887	0.611995	0.323673	0.461107
	8.72179	55.2387	0.727356	NA	0.44553	0.720551
	8.72179	56.48	0.67519	NA	0.416574	0.674905
	8.72179	57.7214	0.704418	NA	0.428936	0.550946
	8.72179	62.6866	0.601115	NA	0.377135	0.488409
	8.72179	63.928	0.501064	NA	0.322164	0.424963
	8.72179	65.1693	0.579251	NA	0.365995	0.503398
	8.72179	66.4106	0.591486	NA	0.383268	0.567229
	8.72179	67.6519	0.607505	NA	0.425895	0.64292
	8.72179	68.8932	0.641617	NA	0.467845	0.660618
	8.72179	70.1345	0.581783	NA	0.489464	0.728575
	8.72179	71.3759	0.595647	NA	0.500277	0.361462
	8.72179	72.6172	0.45759	NA	0.488528	0.37992
	8.72179	73.8585	0.471314	NA	0.494355	0.282068
	8.72179	75.0998	0.475112	NA	0.490695	0.167197
	8.72179	76.3411	0.470097	NA	0.421041	0.168798
	8.72179	77.5825	0.294987	NA	0.380927	0.158597
	8.72179	78.8238	0.269824	NA	0.343436	0.364845
	8.72179	80.0651	0.197026	NA	0.249563	0.288728
	8.72179	81.3064	0.156674	NA	0.19734	0.233604
	8.72179	82.5477	0.106635	NA	0.14256	0.160046
	8.72179	83.7891	0.0977354	NA	0.128014	0.146779
	8.72179	85.0304	0.0880764	NA	0.116337	0.132316
	8.72179	86.2717	0.0826949	NA	0.109711	0.12425
	8.72179	87.513	0.0804891	NA	0.10696	0.120939
	8.72179	88.7543	0.0692276	NA	0.0928148	0.104055
	9.96745	-70.1345	0.0642521	NA	0.0918089	0.0883953
	9.96745	-68.8932	0.0565207	NA	0.0804097	0.082111
	9.96745	-67.6519	0.0611226	NA	0.0862225	0.0876487
	9.96745	-66.4106	0.0678777	NA	0.0960868	0.0961498
	9.96745	-65.1693	0.0716421	NA	0.101639	0.100699
	9.96745	-63.928	0.0769968	NA	0.110061	0.107621
	9.96745	-62.6866	0.0832182	NA	0.118588	0.115841
	9.96745	-61.4453	0.0871154	NA	0.124986	0.120608
	9.96745	-60.204	0.09158	NA	0.130424	0.126067
	9.96745	-58.9627	0.0950688	NA	0.136356	0.125073
	9.96745	-57.7214	0.0998445	NA	0.142799	0.106099
	9.96745	-56.48	0.102923	NA	0.146547	0.0862526
	9.96745	-55.2387	0.146917	NA	0.153821	0.0620367
	9.96745	-53.9974	0.162844	NA	0.166371	0.0653497
	9.96745	-52.7561	0.187356	NA	0.196131	0.1217
	9.96745	-51.5148	0.273067	NA	0.233735	0.183498
	9.96745	-50.2734	0.288982	NA	0.247475	0.361594
	9.96745	-49.0321	0.359435	NA	0.279163	0.37998
	9.96745	-47.7908	0.412777	NA	0.299008	0.482267
	9.96745	-46.5495	0.503057	NA	0.317736	0.452215
	9.96745	-45.3082	0.509649	NA	0.314898	0.535882
	9.96745	-44.0668	0.5112	0.59456	0.313481	0.459566
	9.96745	-42.8255	0.470982	0.806903	0.30579	0.460625
	9.96745	-41.5842	0.432213	0.784754	0.276544	0.398158
	9.96745	-40.3429	0.421371	0.890242	0.302194	0.423599
	9.96745	-39.1016	0.369627	0.889027	0.283956	0.492332
	9.96745	-37.8602	0.300248	0.910551	0.235353	0.387633
	9.96745	-36.6189	0.243681	0.87477	0.222521	0.28603
	9.96745	-35.3776	0.192124	0.697816	0.178135	0.243219
	9.96745	-34.1363	0.153379	0.570497	0.156254	0.184639
	9.96745	-32.895	0.125104	0.496399	0.139023	0.161001
	9.96745	-31.6536	0.105623	0.446986	0.120627	0.140126
	9.96745	-30.4123	0.0924653	0.401519	0.106555	0.126535
	9.96745	-29.171	0.0856568	0.371605	0.0999486	0.119531
	9.96745	-27.9297	0.083367	0.367273	0.0983479	0.117371
	9.96745	-26.6884	0.0814416	0.368234	0.0985221	0.117225
	9.96745	-25.447	0.0730214	0.370475	0.0965406	0.114288
	9.96745	-24.2057	0.047853	0.352947	0.0855081	0.107146
	9.96745	-22.9644	-0.00102516	0.304839	0.0668305	0.09673
	9.96745	-21.7231	-0.059341	0.251813	0.0281144	0.0546089
	9.96745	-20.4818	-0.158211	0.193595	-0.00320189	0.0242744
	9.96745	-19.2405	-0.247604	0.209984	-0.0493925	-0.0231297
	9.96745	-17.9991	-0.285609	0.177969	-0.0892508	-0.0446062
	9.96745	-16.7578	-0.384367	0.10696	-0.118484	-0.100988
	9.96745	-15.5165	-0.422585	0.0256596	-0.15038	-0.119617
	9.96745	-14.2752	-0.548361	-0.0274821	-0.168594	-0.185288
	9.96745	-13.0339	-0.550225	-0.0372376	-0.135332	-0.210751
	9.96745	-11.7925	-0.344431	-0.0142582	-0.152026	-0.195837
	9.96745	-10.5512	-0.288515	-0.0531432	-0.174249	-0.224211
	9.96745	-9.3099	-0.318551	-0.0751515	-0.197616	-0.249328
	9.96745	-8.06858	-0.220701	-0.0938155	-0.220638	-0.263224
	9.96745	-6.82726	-0.233132	-0.104372	-0.234387	-0.275789
	9.96745	-5.58594	-0.244319	-0.110461	-0.243093	-0.284059
	9.96745	-4.34462	-0.239496	-0.1072	-0.240582	-0.282272
	9.96745	-3.1033	-0.242385	-0.108651	-0.243324	-0.284745
	9.96745	0.62066	-0.236127	-0.106615	-0.236402	-0.276257
	9.96745	1.86198	-0.278163	-0.129897	-0.262644	-0.287943
	9.96745	3.1033	-0.265319	-0.122497	-0.254822	-0.287091
	9.96745	36.6189	0.139924	0.699222	0.179409	0.210263
	9.96745	37.8602	0.138388	0.60893	0.158895	0.18908
	9.96745	39.1016	0.129731	0.566004	0.149165	0.176537
	9.96745	40.3429	0.139042	0.596759	0.159188	0.186504
	9.96745	41.5842	0.171794	0.692823	0.18384	0.218199
	9.96745	42.8255	0.240777	0.871223	0.218361	0.276796
	9.96745	44.0668	0.170895	0.599734	0.157225	0.219309
	9.96745	55.2387	0.742097	NA	0.471926	0.62085
	9.96745	56.48	0.732993	NA	0.465149	0.61366
	9.96745	57.7214	0.61297	NA	0.387938	0.492415
	9.96745	62.6866	0.771513	NA	0.510026	0.718099
	9.96745	63.928	0.53127	NA	0.336915	0.450397
	9.96745	65.1693	0.555908	NA	0.348205	0.455865
	9.96745	66.4106	0.594454	NA	0.383826	0.57114
	9.96745	67.6519	0.597825	NA	0.420515	0.667511
	9.96745	68.8932	0.641837	NA	0.439902	0.630824
	9.96745	70.1345	0.672634	NA	0.500327	0.68703
	9.96745	71.3759	0.57294	NA	0.481838	0.72375
	9.96745	72.6172	0.591467	NA	0.49662	0.366267
	9.96745	73.8585	0.462696	NA	0.49019	0.274979
	9.96745	75.0998	0.463668	NA	0.479392	0.281769
	9.96745	76.3411	0.483987	NA	0.433524	0.172578
	9.96745	77.5825	0.31827	NA	0.412371	0.169655
	9.96745	78.8238	0.258692	NA	0.376015	0.268675
	9.96745	80.0651	0.207419	NA	0.263074	0.303489
	9.96745	81.3064	0.161647	NA	0.203708	0.241103
	9.96745	82.5477	0.109496	NA	0.145648	0.164333
	9.96745	83.7891	0.0988887	NA	0.129397	0.148508
	9.96745	85.0304	0.0888112	NA	0.11723	0.133415
	9.96745	86.2717	0.0829994	NA	0.110083	0.124705
	9.96745	87.513	0.0806085	NA	0.107106	0.121117
	9.96745	88.7543	0.0692411	NA	0.0928315	0.104075
	11.2131	-70.1345	0.0588187	NA	0.0837918	0.0818561
	11.2131	-68.8932	0.0550872	NA	0.0784791	0.0800882
	11.2131	-67.6519	0.0592363	NA	0.0837313	0.0850449
	11.2131	-66.4106	0.0658007	NA	0.0930946	0.0932582
	11.2131	-65.1693	0.0701729	NA	0.0995285	0.0985962
	11.2131	-63.928	0.0764755	NA	0.109322	0.106792
	11.2131	-62.6866	0.0826938	NA	0.117851	0.114987
	11.2131	-61.4453	0.0869499	NA	0.124764	0.120279
	11.2131	-60.204	0.0918862	NA	0.130889	0.1264
	11.2131	-58.9627	0.0959628	NA	0.137702	0.122097
	11.2131	-57.7214	0.101286	NA	0.14473	0.102267
	11.2131	-56.48	0.145789	NA	0.150326	0.0808278
	11.2131	-55.2387	0.151551	NA	0.158698	0.0617825
	11.2131	-53.9974	0.16582	NA	0.170749	0.066419
	11.2131	-52.7561	0.189403	NA	0.198258	0.123057
	11.2131	-51.5148	0.273942	NA	0.234503	0.184492
	11.2131	-50.2734	0.286501	NA	0.247215	0.357946
	11.2131	-49.0321	0.380345	NA	0.271332	0.377596
	11.2131	-47.7908	0.415112	NA	0.292462	0.44738
	11.2131	-46.5495	0.495547	NA	0.313439	0.424212
	11.2131	-45.3082	0.507338	NA	0.312671	0.518671
	11.2131	-44.0668	0.50638	0.590118	0.31089	0.454381
	11.2131	-42.8255	0.466177	0.798273	0.302853	0.456014
	11.2131	-41.5842	0.433805	0.788028	0.277223	0.393328
	11.2131	-40.3429	0.425068	0.900152	0.308294	0.487087
	11.2131	-39.1016	0.363836	1.03836	0.278203	0.481722
	11.2131	-37.8602	0.288506	0.944864	0.228382	0.371517
	11.2131	-36.6189	0.228951	0.853156	0.205429	0.261666
	11.2131	-35.3776	0.179984	0.657911	0.171639	0.224587
	11.2131	-34.1363	0.139292	0.538791	0.149157	0.171215
	11.2131	-32.895	0.120073	0.474706	0.13357	0.154569
	11.2131	-31.6536	0.104005	0.436265	0.118493	0.137402
	11.2131	-30.4123	0.0941544	0.403998	0.108637	0.126929
	11.2131	-29.171	0.0896167	0.387494	0.10334	0.122807
	11.2131	-27.9297	0.0891555	0.388211	0.103265	0.123435
	11.2131	-26.6884	0.0869219	0.39699	0.104797	0.12499
	11.2131	-25.447	0.0723365	0.389045	0.0990965	0.118933
	11.2131	-24.2057	0.0261638	0.364624	0.0861079	0.107331
	11.2131	-22.9644	-0.0190433	0.297598	0.0459437	0.0789947
	11.2131	-21.7231	-0.107645	0.228535	0.00696935	0.0381909
	11.2131	-20.4818	-0.194441	0.197967	-0.0227698	-0.00396117
	11.2131	-19.2405	-0.236474	0.180088	-0.0717577	-0.0317299
	11.2131	-17.9991	-0.348084	0.0983823	-0.108832	-0.0772309
	11.2131	-16.7578	-0.411327	0.0373012	-0.147603	-0.113236
	11.2131	-15.5165	-0.525102	-0.0204626	-0.176312	-0.170551
	11.2131	-14.2752	-0.549306	-0.0380548	-0.13501	-0.210652
	11.2131	-13.0339	-0.353384	-0.0226553	-0.155726	-0.201414
	11.2131	-11.7925	-0.282682	-0.0484438	-0.170224	-0.219344
	11.2131	-10.5512	-0.309164	-0.0684952	-0.190804	-0.241489
	11.2131	-9.3099	-0.213484	-0.0852441	-0.210243	-0.253194
	11.2131	-8.06858	-0.222501	-0.0959029	-0.223222	-0.265736
	11.2131	-6.82726	-0.226506	-0.100137	-0.228767	-0.271243
	11.2131	-5.58594	-0.222916	-0.0962388	-0.223739	-0.266278
	11.2131	-4.34462	-0.219557	-0.0871895	-0.21624	-0.260442
	11.2131	-3.1033	-0.302292	-0.0851201	-0.277897	-0.295088
	11.2131	34.1363	0.0599087	0.490385	0.116792	0.148013
	11.2131	35.3776	0.0506513	0.58481	0.133827	0.18844
	11.2131	36.6189	0.0937685	0.524206	0.134803	0.158351
	11.2131	37.8602	0.137483	0.609244	0.157689	0.188937
	11.2131	39.1016	0.155624	0.671989	0.177161	0.196377
	11.2131	40.3429	0.16735	0.699243	0.185317	0.20672
	11.2131	41.5842	0.184483	0.712259	0.186846	0.229784
	11.2131	42.8255	0.183718	0.636111	0.165272	0.228944
	11.2131	44.0668	0.183266	0.63512	0.165278	0.236737
	11.2131	53.9974	0.753877	NA	0.46114	0.757925
	11.2131	55.2387	0.830556	NA	0.497029	0.781741
	11.2131	56.48	0.790161	NA	0.492231	0.625571
	11.2131	57.7214	0.582285	NA	0.372394	0.491624
	11.2131	62.6866	0.760587	NA	0.526361	0.753779
	11.2131	63.928	0.674585	NA	0.461342	0.704647
	11.2131	65.1693	0.538025	NA	0.336313	0.437338
	11.2131	66.4106	0.58831	NA	0.366142	0.528188
	11.2131	67.6519	0.585851	NA	0.412524	0.653632
	11.2131	68.8932	0.622573	NA	0.433066	0.582491
	11.2131	70.1345	0.634229	NA	0.467277	0.659582
	11.2131	71.3759	0.544665	NA	0.467196	0.681221
	11.2131	72.6172	0.567012	NA	0.476755	0.347665
	11.2131	73.8585	0.454598	NA	0.484792	0.380652
	11.2131	75.0998	0.46649	NA	0.482417	0.282668
	11.2131	76.3411	0.504359	NA	0.451309	0.178852
	11.2131	77.5825	0.328267	NA	0.425746	0.174749
	11.2131	78.8238	0.275551	NA	0.350891	0.382671
	11.2131	80.0651	0.214578	NA	0.281301	0.313594
	11.2131	81.3064	0.164585	NA	0.207476	0.245666
	11.2131	82.5477	0.112709	NA	0.145478	0.16915
	11.2131	83.7891	0.0997884	NA	0.130469	0.149854
	11.2131	85.0304	0.0894009	NA	0.117944	0.134297
	11.2131	86.2717	0.0832878	NA	0.110434	0.125135
	11.2131	87.513	0.0807219	NA	0.107243	0.121286
	11.2131	88.7543	0.0692541	NA	0.0928476	0.104095
	12.4588	-70.1345	0.0556466	NA	0.0794604	0.0778804
	12.4588	-68.8932	0.0544302	NA	0.077644	0.0791945
	12.4588	-67.6519	0.0578542	NA	0.0821284	0.083193
	12.4588	-66.4106	0.0642132	NA	0.0908	0.0911054
	12.4588	-65.1693	0.069187	NA	0.0981055	0.097226
	12.4588	-63.928	0.0762743	NA	0.10904	0.106455
	12.4588	-62.6866	0.0825763	NA	0.117703	0.114714
	12.4588	-61.4453	0.0872008	NA	0.125153	0.12052
	12.4588	-60.204	0.0921868	NA	0.131348	0.126719
	12.4588	-58.9627	0.0971398	NA	0.139355	0.119259
	12.4588	-57.7214	0.103213	NA	0.147623	0.0981349
	12.4588	-56.48	0.15017	NA	0.156451	0.0746967
	12.4588	-55.2387	0.156677	NA	0.164103	0.0635958
	12.4588	-53.9974	0.167599	NA	0.171282	0.0670249
	12.4588	-52.7561	0.188767	NA	0.197538	0.122978
	12.4588	-51.5148	0.272875	NA	0.232687	0.18483
	12.4588	-50.2734	0.286418	NA	0.245428	0.358342
	12.4588	-49.0321	0.377632	NA	0.271811	0.37352
	12.4588	-47.7908	0.407428	NA	0.28686	0.429245
	12.4588	-46.5495	0.489772	NA	0.31005	0.413098
	12.4588	-45.3082	0.504613	NA	0.31146	0.519495
	12.4588	-44.0668	0.503969	0.584126	0.306613	0.454481
	12.4588	-42.8255	0.463319	0.78897	0.301066	0.452689
	12.4588	-41.5842	0.435831	0.792123	0.278399	0.392968
	12.4588	-40.3429	0.4314	0.914323	0.31454	0.563378
	12.4588	-39.1016	0.358356	1.07052	0.271335	0.469961
	12.4588	-37.8602	0.28107	0.925908	0.223881	0.338705
	12.4588	-36.6189	0.210672	0.772309	0.193013	0.266492
	12.4588	-35.3776	0.163575	0.604514	0.163844	0.197317
	12.4588	-34.1363	0.128049	0.497752	0.139653	0.155069
	12.4588	-32.895	0.113995	0.460055	0.126843	0.146621
	12.4588	-31.6536	0.103627	0.425502	0.116587	0.134877
	12.4588	-30.4123	0.0970882	0.40722	0.110918	0.128635
	12.4588	-29.171	0.0951385	0.406071	0.109825	0.127708
	12.4588	-27.9297	0.0970791	0.422943	0.111825	0.132354
	12.4588	-26.6884	0.0911236	0.42354	0.11069	0.132186
	12.4588	-25.447	0.0629741	0.398232	0.0995939	0.120465
	12.4588	-24.2057	0.0114226	0.344585	0.0824093	0.114664
	12.4588	-22.9644	-0.0489563	0.287199	0.0355783	0.0695685
	12.4588	-21.7231	-0.147278	0.214017	-7.29973e-05	0.0313235
	12.4588	-20.4818	-0.239702	0.222957	-0.0409531	-0.0139068
	12.4588	-19.2405	-0.2723	0.194056	-0.0848752	-0.0423207
	12.4588	-17.9991	-0.400306	0.0855454	-0.124334	-0.1057
	12.4588	-16.7578	-0.511481	-0.0173433	-0.172271	-0.162158
	12.4588	-15.5165	-0.573438	-0.0239983	-0.132781	-0.237518
	12.4588	-14.2752	-0.456051	-0.00720231	-0.152098	-0.251845
	12.4588	-13.0339	-0.296873	-0.0553222	-0.179935	-0.231129
	12.4588	-11.7925	-0.315079	-0.0726906	-0.195803	-0.24643
	12.4588	-10.5512	-0.207966	-0.0787064	-0.202226	-0.253733
	12.4588	-9.3099	-0.21312	-0.0860445	-0.210361	-0.252964
	12.4588	-8.06858	-0.210573	-0.0816754	-0.206029	-0.249167
	12.4588	-6.82726	-0.224125	-0.094192	-0.223617	-0.267117
	12.4588	-5.58594	-0.229643	-0.0969405	-0.229581	-0.273921
	12.4588	-4.34462	-0.535666	-0.0328275	-0.131303	-0.202784
	12.4588	32.895	0.0242704	0.40329	0.0943363	0.120911
	12.4588	34.1363	0.0373775	0.469039	0.110485	0.136851
	12.4588	35.3776	0.0731051	0.480981	0.118572	0.146112
	12.4588	36.6189	0.108052	0.539729	0.135621	0.163238
	12.4588	37.8602	0.135125	0.610152	0.154714	0.187468
	12.4588	39.1016	0.152439	0.658182	0.173735	0.192972
	12.4588	40.3429	0.165778	0.696616	0.184632	0.20381
	12.4588	41.5842	0.182988	0.723592	0.189789	0.231512
	12.4588	42.8255	0.183835	0.651298	0.168971	0.238788
	12.4588	44.0668	0.190135	0.667038	0.17198	0.245458
	12.4588	53.9974	0.645233	0.788636	0.407439	0.553641
	12.4588	55.2387	0.898914	NA	0.532251	0.829971
	12.4588	56.48	0.831889	NA	0.509432	0.622506
	12.4588	57.7214	0.601167	NA	0.416447	0.640083
	12.4588	65.1693	0.623367	NA	0.382036	0.556854
	12.4588	66.4106	0.570077	NA	0.359443	0.500983
	12.4588	67.6519	0.558873	NA	0.39015	0.599829
	12.4588	68.8932	0.596243	NA	0.414069	0.555849
	12.4588	70.1345	0.598684	NA	0.43803	0.616203
	12.4588	71.3759	0.630682	NA	0.47388	0.647129
	12.4588	72.6172	0.557438	NA	0.46929	0.5239
	12.4588	73.8585	0.451277	NA	0.481327	0.376189
	12.4588	75.0998	0.471996	NA	0.494443	0.285404
	12.4588	76.3411	0.534856	NA	0.475753	0.188657
	12.4588	77.5825	0.374934	NA	0.487716	0.198731
	12.4588	78.8238	0.280683	NA	0.400708	0.396902
	12.4588	80.0651	0.226933	NA	0.294247	0.330858
	12.4588	81.3064	0.166511	NA	0.209945	0.248721
	12.4588	82.5477	0.114585	NA	0.147677	0.171968
	12.4588	83.7891	0.100878	NA	0.131772	0.151488
	12.4588	85.0304	0.0906415	NA	0.11945	0.136154
	12.4588	86.2717	0.0836556	NA	0.110882	0.125685
	12.4588	87.513	0.0808652	NA	0.107417	0.121499
	12.4588	88.7543	0.069293	NA	0.0928952	0.104152
	13.7044	-70.1345	0.0547965	NA	0.0782045	0.0766656
	13.7044	-68.8932	0.0595212	NA	0.0840018	0.0860703
	13.7044	-67.6519	0.0572756	NA	0.0816478	0.0824488
	13.7044	-66.4106	0.0629732	NA	0.0890058	0.0894429
	13.7044	-65.1693	0.0684419	NA	0.0970211	0.0962426
	13.7044	-63.928	0.0760717	NA	0.108751	0.106147
	13.7044	-62.6866	0.0826966	NA	0.117898	0.114781
	13.7044	-61.4453	0.0880646	NA	0.126438	0.121616
	13.7044	-60.204	0.092979	NA	0.132521	0.127719
	13.7044	-58.9627	0.0982987	NA	0.140936	0.117031
	13.7044	-57.7214	0.105519	NA	0.150495	0.0939427
	13.7044	-56.48	0.154932	NA	0.161445	0.0675752
	13.7044	-55.2387	0.163558	NA	0.168799	0.0660249
	13.7044	-53.9974	0.169598	NA	0.175194	0.0676267
	13.7044	-52.7561	0.187193	NA	0.195875	0.122097
	13.7044	-51.5148	0.267906	NA	0.224358	0.182183
	13.7044	-50.2734	0.283503	NA	0.244466	0.355203
	13.7044	-49.0321	0.376964	NA	0.271198	0.373252
	13.7044	-47.7908	0.40374	NA	0.284922	0.42803
	13.7044	-46.5495	0.483531	NA	0.306271	0.415254
	13.7044	-45.3082	0.500814	NA	0.311127	0.530246
	13.7044	-44.0668	0.5038	0.579077	0.307433	0.457805
	13.7044	-42.8255	0.465046	0.786852	0.302073	0.453617
	13.7044	-41.5842	0.444542	0.809976	0.282788	0.395732
	13.7044	-40.3429	0.44202	1.04189	0.319692	0.594035
	13.7044	-39.1016	0.34159	1.03734	0.265122	0.445608
	13.7044	-37.8602	0.2561	0.890865	0.225658	0.302094
	13.7044	-36.6189	0.183477	0.684051	0.179176	0.226447
	13.7044	-35.3776	0.13781	0.542793	0.150399	0.167926
	13.7044	-34.1363	0.118148	0.459058	0.130305	0.150934
	13.7044	-32.895	0.109317	0.438334	0.121236	0.139883
	13.7044	-31.6536	0.104041	0.418182	0.115828	0.133656
	13.7044	-30.4123	0.101123	0.414979	0.113909	0.131749
	13.7044	-29.171	0.102951	0.432526	0.11739	0.136174
	13.7044	-27.9297	0.107079	0.467667	0.123388	0.14508
	13.7044	-26.6884	0.0913725	0.441509	0.115072	0.137311
	13.7044	-25.447	0.0338024	0.408019	0.0960719	0.121046
	13.7044	-24.2057	-0.0223803	0.32958	0.0517963	0.0862052
	13.7044	-22.9644	-0.136515	0.220068	0.001741	0.0336059
	13.7044	-21.7231	-0.212484	0.18426	-0.0322966	-0.00445632
	13.7044	-20.4818	-0.317586	0.145613	-0.0980557	-0.0569156
	13.7044	-19.2405	-0.368605	0.107061	-0.113702	-0.0948883
	13.7044	-17.9991	-0.426792	0.0069846	-0.148043	-0.127811
	13.7044	-16.7578	-0.523578	-0.0407648	-0.127086	-0.200809
	13.7044	-15.5165	-0.490902	-0.0507093	-0.13027	-0.215018
	13.7044	-14.2752	-0.524665	-0.05254	-0.138494	-0.227917
	13.7044	-13.0339	-0.338664	-0.0331439	-0.149042	-0.192538
	13.7044	-11.7925	-0.277015	-0.0529381	-0.167206	-0.214796
	13.7044	-10.5512	-0.297426	-0.0673795	-0.183363	-0.231764
	13.7044	-9.3099	-0.194114	-0.0814956	-0.19272	-0.238591
	13.7044	-8.06858	-0.315374	-0.0763224	-0.196204	-0.246674
	13.7044	-6.82726	-0.209663	-0.0929763	-0.211424	-0.250944
	13.7044	-5.58594	-0.209645	-0.091952	-0.210818	-0.25063
	13.7044	32.895	0.0128705	0.398597	0.0933583	0.130891
	13.7044	34.1363	0.0365011	0.469935	0.110223	0.136965
	13.7044	35.3776	0.0846166	0.49457	0.125813	0.150203
	13.7044	36.6189	0.111512	0.535642	0.135662	0.163526
	13.7044	37.8602	0.124208	0.586757	0.145597	0.176759
	13.7044	39.1016	0.145747	0.640779	0.167406	0.188969
	13.7044	40.3429	0.157386	0.659859	0.175955	0.192977
	13.7044	41.5842	0.171606	0.61929	0.166052	0.213808
	13.7044	42.8255	0.301206	1.01974	0.242146	0.353631
	13.7044	44.0668	0.323983	1.01052	0.255523	0.419976
	13.7044	53.9974	0.836334	NA	0.475564	0.704818
	13.7044	55.2387	0.826912	NA	0.507079	0.689555
	13.7044	56.48	0.889358	NA	0.557278	0.705327
	13.7044	65.1693	0.809974	NA	0.555542	0.867621
	13.7044	66.4106	0.521179	NA	0.364321	0.553991
	13.7044	67.6519	0.51543	NA	0.360826	0.550797
	13.7044	68.8932	0.563016	NA	0.396327	0.636071
	13.7044	70.1345	0.59425	NA	0.421343	0.604319
	13.7044	71.3759	0.619501	NA	0.464071	0.633954
	13.7044	72.6172	0.555216	NA	0.466645	0.702969
	13.7044	73.8585	0.446912	NA	0.477192	0.371181
	13.7044	75.0998	0.493923	NA	0.510551	0.298411
	13.7044	76.3411	0.361687	NA	0.473858	0.189323
	13.7044	77.5825	0.317633	NA	0.436399	0.254354
	13.7044	78.8238	0.290061	NA	0.371359	0.42631
	13.7044	80.0651	0.231015	NA	0.298878	0.336755
	13.7044	81.3064	0.168089	NA	0.21197	0.25118
	13.7044	82.5477	0.116399	NA	0.149793	0.174693
	13.7044	83.7891	0.101683	NA	0.132725	0.152692
	13.7044	85.0304	0.0911828	NA	0.120102	0.136963
	13.7044	86.2717	0.0839372	NA	0.111224	0.126105
	13.7044	87.513	0.0809692	NA	0.107543	0.121654
	13.7044	88.7543	0.069303	NA	0.0929075	0.104167
	14.9501	-70.1345	0.0531586	NA	0.0755963	0.0741419
	14.9501	-68.8932	0.0621799	NA	0.0885524	0.0895554
	14.9501	-67.6519	0.0571331	NA	0.0813427	0.0822131
	14.9501	-66.4106	0.0623853	NA	0.0881635	0.0886059
	14.9501	-65.1693	0.0678778	NA	0.0962067	0.0954634
	14.9501	-63.928	0.0756275	NA	0.108114	0.105479
	14.9501	-62.6866	0.082472	NA	0.117594	0.114362
	14.9501	-61.4453	0.0885804	NA	0.127213	0.122235
	14.9501	-60.204	0.0942282	NA	0.134357	0.129364
	14.9501	-58.9627	0.0998697	NA	0.14317	0.116939
	14.9501	-57.7214	0.107998	NA	0.153967	0.0920439
	14.9501	-56.48	0.158489	NA	0.165938	0.0645382
	14.9501	-55.2387	0.168891	NA	0.173458	0.0678823
	14.9501	-53.9974	0.173299	NA	0.180995	0.0688224
	14.9501	-52.7561	0.186787	NA	0.195489	0.121614
	14.9501	-51.5148	0.261745	NA	0.219283	0.177924
	14.9501	-50.2734	0.278004	NA	0.239638	0.34806
	14.9501	-49.0321	0.37392	NA	0.26684	0.370813
	14.9501	-47.7908	0.402695	NA	0.28554	0.433548
	14.9501	-46.5495	0.481173	NA	0.305859	0.423738
	14.9501	-45.3082	0.489757	NA	0.311614	0.541755
	14.9501	-44.0668	0.505731	NA	0.306378	0.462999
	14.9501	-42.8255	0.468887	0.689357	0.304467	0.457129
	14.9501	-41.5842	0.451615	0.824552	0.286806	0.398498
	14.9501	-40.3429	0.444466	1.11524	0.323251	0.600343
	14.9501	-39.1016	0.320762	0.98474	0.250531	0.415695
	14.9501	-37.8602	0.230979	0.830892	0.20865	0.263968
	14.9501	-36.6189	0.153681	0.616475	0.167354	0.189819
	14.9501	-35.3776	0.125392	0.503936	0.14003	0.16236
	14.9501	-34.1363	0.112681	0.448413	0.124654	0.144058
	14.9501	-32.895	0.108259	0.420659	0.118248	0.137661
	14.9501	-31.6536	0.107108	0.416964	0.117258	0.136065
	14.9501	-30.4123	0.106346	0.430661	0.118691	0.137091
	14.9501	-29.171	0.109717	0.461742	0.124889	0.144894
	14.9501	-27.9297	0.106304	0.464785	0.122479	0.144205
	14.9501	-26.6884	0.0855409	0.424233	0.111194	0.131956
	14.9501	-25.447	0.0129797	0.350343	0.0841634	0.116482
	14.9501	-24.2057	-0.0206887	0.315649	0.0493645	0.0831656
	14.9501	-22.9644	-0.0864926	0.247153	0.0164142	0.0448754
	14.9501	31.6536	-0.0373068	0.273882	0.037195	0.0690151
	14.9501	32.895	0.00632138	0.379442	0.0819148	0.119918
	14.9501	34.1363	0.0322063	0.466625	0.107725	0.144275
	14.9501	35.3776	0.0842035	0.497541	0.126109	0.150962
	14.9501	36.6189	0.105904	0.52543	0.132799	0.159649
	14.9501	37.8602	0.122977	0.585306	0.146282	0.177389
	14.9501	39.1016	0.146645	0.643587	0.168482	0.189643
	14.9501	40.3429	0.181893	0.68013	0.180362	0.223472
	14.9501	41.5842	0.185321	0.669959	0.172451	0.234301
	14.9501	42.8255	0.284719	0.99862	0.238288	0.322468
	14.9501	44.0668	0.355044	1.13917	0.284457	0.4632
	14.9501	53.9974	0.680305	NA	0.402537	0.598706
	14.9501	55.2387	0.840505	NA	0.52266	0.665694
	14.9501	56.48	0.932673	NA	0.566685	0.694338
	14.9501	67.6519	0.596289	NA	0.419535	0.663489
	14.9501	68.8932	0.565175	NA	0.404426	0.62776
	14.9501	70.1345	0.588753	NA	0.417574	0.598593
	14.9501	71.3759	0.619156	NA	0.46295	0.632788
	14.9501	72.6172	0.556527	NA	0.467275	0.704184
	14.9501	73.8585	0.456823	NA	0.486249	0.379825
	14.9501	75.0998	0.521468	NA	0.49985	0.180922
	14.9501	76.3411	0.395246	NA	0.514733	0.20519
	14.9501	77.5825	0.34671	NA	0.435671	0.504156
	14.9501	78.8238	0.256651	NA	0.327194	0.37961
	14.9501	80.0651	0.234214	NA	0.302926	0.341569
	14.9501	81.3064	0.16686	NA	0.210412	0.24941
	14.9501	82.5477	0.118007	NA	0.151646	0.177105
	14.9501	83.7891	0.102697	NA	0.133933	0.154212
	14.9501	85.0304	0.091698	NA	0.120723	0.137733
	14.9501	86.2717	0.0842217	NA	0.111569	0.126529
	14.9501	87.513	0.0810683	NA	0.107663	0.121802
	14.9501	88.7543	0.0693129	NA	0.0929196	0.104182
	16.1957	-70.1345	0.0507468	NA	0.07224	0.070364
	16.1957	-68.8932	0.0592317	NA	0.0849855	0.085448
	16.1957	-67.6519	0.0578047	NA	0.0820313	0.0831136
	16.1957	-66.4106	0.0624646	NA	0.0882875	0.0886556
	16.1957	-65.1693	0.0676972	NA	0.0959505	0.0951886
	16.1957	-63.928	0.0752583	NA	0.107591	0.104897
	16.1957	-62.6866	0.0823405	NA	0.117426	0.114064
	16.1957	-61.4453	0.08918	NA	0.126892	0.122961
	16.1957	-60.204	0.0957195	NA	0.136551	0.131321
	16.1957	-58.9627	0.10165	NA	0.1457	0.116698
	16.1957	-57.7214	0.11056	NA	0.157582	0.0907845
	16.1957	-56.48	0.162295	NA	0.169945	0.0659
	16.1957	-55.2387	0.17245	NA	0.176142	0.0690522
	16.1957	-53.9974	0.177586	NA	0.183546	0.117866
	16.1957	-52.7561	0.188434	NA	0.197306	0.122097
	16.1957	-51.5148	0.258921	NA	0.221869	0.175324
	16.1957	-50.2734	0.274093	NA	0.237987	0.342601
	16.1957	-49.0321	0.371532	NA	0.26532	0.369052
	16.1957	-47.7908	0.396704	NA	0.283925	0.439832
	16.1957	-46.5495	0.478494	NA	0.304809	0.43046
	16.1957	-45.3082	0.491457	NA	0.312632	0.547869
	16.1957	-44.0668	0.509062	NA	0.308468	0.469305
	16.1957	-42.8255	0.471199	0.693502	0.305867	0.459424
	16.1957	-41.5842	0.456262	0.83548	0.292109	0.424174
	16.1957	-40.3429	0.434846	1.06287	0.313687	0.566984
	16.1957	-39.1016	0.294171	0.962804	0.231532	0.360681
	16.1957	-37.8602	0.195335	0.731016	0.188018	0.244773
	16.1957	-36.6189	0.12778	0.546277	0.145778	0.170098
	16.1957	-35.3776	0.110615	0.468914	0.126147	0.14658
	16.1957	-34.1363	0.107491	0.426437	0.118308	0.136798
	16.1957	-32.895	0.113415	0.398656	0.114576	0.138289
	16.1957	-31.6536	0.11942	0.421508	0.120295	0.140203
	16.1957	-30.4123	0.114726	0.443382	0.126452	0.146384
	16.1957	-29.171	0.110566	0.476808	0.127159	0.148185
	16.1957	-27.9297	0.0850371	0.387744	0.102851	0.12255
	16.1957	-26.6884	-0.0518114	0.268273	0.0324288	0.0638552
	16.1957	-25.447	-0.13263	0.216929	0.00189752	0.0333545
	16.1957	31.6536	-0.0345062	0.274606	0.0388883	0.0683356
	16.1957	32.895	0.00822988	0.401024	0.0861252	0.127249
	16.1957	34.1363	0.0320874	0.466049	0.107592	0.14416
	16.1957	35.3776	0.0786595	0.494107	0.123312	0.149831
	16.1957	36.6189	0.103807	0.528378	0.133643	0.160148
	16.1957	37.8602	0.11974	0.568536	0.143543	0.173764
	16.1957	39.1016	0.13941	0.588142	0.158522	0.174827
	16.1957	40.3429	0.168098	0.621146	0.167446	0.204141
	16.1957	41.5842	0.196584	0.716568	0.181941	0.250952
	16.1957	42.8255	0.296144	0.992865	0.236066	0.353164
	16.1957	44.0668	0.189852	0.700424	0.180534	0.238687
	16.1957	53.9974	0.762406	NA	0.433939	0.651884
	16.1957	55.2387	0.804541	NA	0.48598	0.77538
	16.1957	56.48	0.949305	NA	0.63046	0.854534
	16.1957	67.6519	0.822968	NA	0.575742	0.841422
	16.1957	68.8932	0.566105	NA	0.397569	0.566145
	16.1957	70.1345	0.596027	NA	0.422888	0.607021
	16.1957	71.3759	0.630235	NA	0.472478	0.645664
	16.1957	72.6172	0.575657	NA	0.484205	0.540468
	16.1957	73.8585	0.473898	NA	0.505254	0.396575
	16.1957	75.0998	0.552351	NA	0.49396	0.19206
	16.1957	76.3411	0.413394	NA	0.536479	0.219509
	16.1957	77.5825	0.307813	NA	0.387869	0.451746
	16.1957	78.8238	0.21832	NA	0.276993	0.325002
	16.1957	80.0651	0.235428	NA	0.30465	0.343481
	16.1957	81.3064	0.166592	NA	0.210078	0.249039
	16.1957	82.5477	0.11917	NA	0.152973	0.178846
	16.1957	83.7891	0.104144	NA	0.135641	0.156378
	16.1957	85.0304	0.0921249	NA	0.12123	0.138369
	16.1957	86.2717	0.0845899	NA	0.112015	0.127078
	16.1957	87.513	0.0813871	NA	0.108054	0.122278
	16.1957	88.7543	0.069323	NA	0.0929321	0.104197
	17.4414	-70.1345	0.0484026	NA	0.0689176	0.0665294
	17.4414	-68.8932	0.0599289	NA	0.0906938	0.0864817
	17.4414	-67.6519	0.0586875	NA	0.0829713	0.084261
	17.4414	-66.4106	0.0632206	NA	0.0893927	0.0895996
	17.4414	-65.1693	0.0679468	NA	0.0968	0.0954376
	17.4414	-63.928	0.0752316	NA	0.107571	0.104738
	17.4414	-62.6866	0.0820966	NA	0.117661	0.1136
	17.4414	-61.4453	0.0894231	NA	0.127271	0.123181
	17.4414	-60.204	0.0967023	NA	0.138007	0.132572
	17.4414	-58.9627	0.103136	NA	0.147802	0.116198
	17.4414	-57.7214	0.112427	NA	0.160213	0.0897277
	17.4414	-56.48	0.165629	NA	0.173452	0.0671003
	17.4414	-55.2387	0.17512	NA	0.178889	0.0699193
	17.4414	-53.9974	0.181422	NA	0.187557	0.119901
	17.4414	-52.7561	0.191464	NA	0.202667	0.12345
	17.4414	-51.5148	0.260003	NA	0.22273	0.175303
	17.4414	-50.2734	0.273424	NA	0.236445	0.341455
	17.4414	-49.0321	0.372734	NA	0.266259	0.370815
	17.4414	-47.7908	0.397653	NA	0.284533	0.444682
	17.4414	-46.5495	0.480816	NA	0.301891	0.43109
	17.4414	-45.3082	0.491402	NA	0.312692	0.550191
	17.4414	-44.0668	0.510071	NA	0.309163	0.472218
	17.4414	-42.8255	0.470584	0.796933	0.305463	0.458958
	17.4414	-41.5842	0.454544	0.837448	0.288892	0.420293
	17.4414	-40.3429	0.407883	0.986546	0.291463	0.548835
	17.4414	-39.1016	0.267444	0.920397	0.234193	0.301562
	17.4414	-37.8602	0.155654	0.631345	0.170739	0.191513
	17.4414	-36.6189	0.108275	0.486449	0.124863	0.15052
	17.4414	-35.3776	0.101356	0.436146	0.116941	0.136338
	17.4414	-34.1363	0.103911	0.409504	0.114114	0.131946
	17.4414	-32.895	0.111512	0.382044	0.109802	0.133092
	17.4414	-31.6536	0.121339	0.429819	0.122407	0.142411
	17.4414	-30.4123	0.116482	0.445411	0.126807	0.148749
	17.4414	-29.171	0.0836471	0.359159	0.0969649	0.11565
	17.4414	-27.9297	0.165479	0.559739	0.148752	0.221392
	17.4414	31.6536	-0.0213315	0.358763	0.0607005	0.0995033
	17.4414	32.895	0.0139944	0.410419	0.0912609	0.133402
	17.4414	34.1363	0.036112	0.469053	0.10988	0.136699
	17.4414	35.3776	0.0785659	0.492291	0.12299	0.149352
	17.4414	36.6189	0.106974	0.538543	0.135199	0.162823
	17.4414	37.8602	0.117032	0.547275	0.138763	0.167819
	17.4414	39.1016	0.119601	0.551072	0.137547	0.166798
	17.4414	40.3429	0.159976	0.67086	0.178589	0.195713
	17.4414	41.5842	0.244804	0.900249	0.223352	0.283403
	17.4414	42.8255	0.261018	1.0102	0.231505	0.299417
	17.4414	53.9974	0.937342	NA	0.578029	0.722643
	17.4414	55.2387	0.793439	NA	0.501461	0.662437
	17.4414	56.48	0.870137	NA	0.573827	0.794268
	17.4414	57.7214	0.90072	NA	0.598966	0.902241
	17.4414	68.8932	0.735979	NA	0.529371	0.801482
	17.4414	70.1345	0.592533	NA	0.434031	0.610256
	17.4414	71.3759	0.539071	NA	0.481128	0.672101
	17.4414	72.6172	0.613569	NA	0.514804	0.374613
	17.4414	73.8585	0.508936	NA	0.533652	0.302908
	17.4414	75.0998	0.392903	NA	0.514722	0.203641
	17.4414	76.3411	0.395342	NA	0.512111	0.332089
	17.4414	77.5825	0.27664	NA	0.353516	0.408694
	17.4414	78.8238	0.189269	NA	0.23927	0.282954
	17.4414	80.0651	0.232849	NA	0.302487	0.340091
	17.4414	81.3064	0.166405	NA	0.209856	0.248831
	17.4414	82.5477	0.120612	NA	0.154612	0.181004
	17.4414	83.7891	0.104989	NA	0.136639	0.157644
	17.4414	85.0304	0.0926218	NA	0.121827	0.139112
	17.4414	86.2717	0.0848339	NA	0.11231	0.127442
	17.4414	87.513	0.0814807	NA	0.108167	0.122418
	17.4414	88.7543	0.0693331	NA	0.0929445	0.104212
	18.6871	-70.1345	0.0461307	NA	0.0658007	0.062595
	18.6871	-68.8932	0.0554227	NA	0.0786315	0.0803683
	18.6871	-67.6519	0.0599875	NA	0.0846036	0.0859963
	18.6871	-66.4106	0.0650233	NA	0.0920065	0.0919916
	18.6871	-65.1693	0.0690021	NA	0.0983907	0.0967527
	18.6871	-63.928	0.0757356	NA	0.10777	0.105281
	18.6871	-62.6866	0.0820862	NA	0.117675	0.113444
	18.6871	-61.4453	0.0897155	NA	0.127726	0.123449
	18.6871	-60.204	0.0975309	NA	0.139246	0.133307
	18.6871	-58.9627	0.104766	NA	0.150091	0.115062
	18.6871	-57.7214	0.114277	NA	0.162826	0.0888179
	18.6871	-56.48	0.168787	NA	0.176771	0.0682482
	18.6871	-55.2387	0.177664	NA	0.181503	0.0707663
	18.6871	-53.9974	0.185527	NA	0.193953	0.122164
	18.6871	-52.7561	0.194591	NA	0.210387	0.175284
	18.6871	-51.5148	0.261141	NA	0.223647	0.175424
	18.6871	-50.2734	0.298322	NA	0.235899	0.340942
	18.6871	-49.0321	0.372012	NA	0.267032	0.371097
	18.6871	-47.7908	0.396858	NA	0.283955	0.446538
	18.6871	-46.5495	0.478069	NA	0.299468	0.428959
	18.6871	-45.3082	0.487265	NA	0.31012	0.547571
	18.6871	-44.0668	0.510587	NA	0.308843	0.474095
	18.6871	-42.8255	0.471113	0.800682	0.305806	0.45985
	18.6871	-41.5842	0.459618	0.843067	0.285157	0.414483
	18.6871	-40.3429	0.379913	0.935737	0.289849	0.504155
	18.6871	-39.1016	0.225341	0.800816	0.204685	0.258574
	18.6871	-37.8602	0.120457	0.535217	0.138582	0.164002
	18.6871	-36.6189	0.0877779	0.40986	0.108035	0.128753
	18.6871	-35.3776	0.0896011	0.387579	0.10334	0.123169
	18.6871	-34.1363	0.0920543	0.363773	0.102284	0.117737
	18.6871	-32.895	0.0900487	0.343098	0.0973254	0.113074
	18.6871	-31.6536	0.0456066	0.316452	0.0768982	0.0949642
	18.6871	-30.4123	0.0228551	0.309652	0.0750551	0.0931034
	18.6871	-29.171	0.00183197	0.278128	0.062495	0.0902838
	18.6871	30.4123	0.0249703	0.477167	0.107161	0.153121
	18.6871	31.6536	-0.00998278	0.372923	0.0694637	0.104925
	18.6871	32.895	0.0163317	0.417949	0.0984324	0.137259
	18.6871	34.1363	0.0417635	0.473717	0.109478	0.138545
	18.6871	35.3776	0.0821166	0.492898	0.124535	0.149661
	18.6871	36.6189	0.103902	0.528868	0.133737	0.160274
	18.6871	37.8602	0.123682	0.589785	0.147132	0.17848
	18.6871	39.1016	0.144873	0.632945	0.166536	0.18687
	18.6871	40.3429	0.176396	0.730337	0.192367	0.221777
	18.6871	41.5842	0.200923	0.831584	0.212263	0.263855
	18.6871	55.2387	0.811039	NA	0.502077	0.644053
	18.6871	56.48	0.845649	NA	0.523992	0.672474
	18.6871	57.7214	0.835366	NA	0.567211	0.755946
	18.6871	58.9627	0.887284	NA	0.759428	1.14777
	18.6871	60.204	0.665767	NA	0.445831	0.638437
	18.6871	61.4453	0.786743	NA	0.559509	0.789836
	18.6871	68.8932	0.713171	NA	0.59698	0.896646
	18.6871	70.1345	0.613075	NA	0.421595	0.604025
	18.6871	71.3759	0.565163	NA	0.475432	0.710537
	18.6871	72.6172	0.4888	NA	0.533512	0.400412
	18.6871	73.8585	0.544392	NA	0.554544	0.187631
	18.6871	75.0998	0.405272	NA	0.530807	0.211932
	18.6871	76.3411	0.395198	NA	0.501642	0.44367
	18.6871	77.5825	0.2531	NA	0.32248	0.375457
	18.6871	78.8238	0.169225	NA	0.213549	0.253531
	18.6871	80.0651	0.229415	NA	0.29152	0.339896
	18.6871	81.3064	0.165693	NA	0.208978	0.247884
	18.6871	82.5477	0.122626	NA	0.156885	0.184017
	18.6871	83.7891	0.105647	NA	0.137414	0.158629
	18.6871	85.0304	0.0932755	NA	0.122614	0.140089
	18.6871	86.2717	0.0850789	NA	0.112607	0.127808
	18.6871	87.513	0.0815716	NA	0.108277	0.122553
	18.6871	88.7543	0.0693415	NA	0.0929547	0.104225
	19.9327	-70.1345	0.0606282	NA	0.0637292	0.0515015
	19.9327	-68.8932	0.0557986	NA	0.0791174	0.0808863
	19.9327	-67.6519	0.061009	NA	0.0860833	0.0873338
	19.9327	-66.4106	0.066764	NA	0.0945347	0.0942912
	19.9327	-65.1693	0.0701576	NA	0.100062	0.0981949
	19.9327	-63.928	0.0762386	NA	0.108526	0.105837
	19.9327	-62.6866	0.0821737	NA	0.117831	0.113427
	19.9327	-61.4453	0.0900026	NA	0.128177	0.123695
	19.9327	-60.204	0.0982431	NA	0.140324	0.129819
	19.9327	-58.9627	0.105982	NA	0.151714	0.111473
	19.9327	-57.7214	0.15909	NA	0.164007	0.085499
	19.9327	-56.48	0.170284	NA	0.178353	0.068755
	19.9327	-55.2387	0.178519	NA	0.182393	0.0710018
	19.9327	-53.9974	0.187126	NA	0.195664	0.122926
	19.9327	-52.7561	0.19609	NA	0.212067	0.176137
	19.9327	-51.5148	0.261812	NA	0.224047	0.175283
	19.9327	-50.2734	0.29817	NA	0.235272	0.340233
	19.9327	-49.0321	0.371728	NA	0.266741	0.370799
	19.9327	-47.7908	0.396612	NA	0.283774	0.447309
	19.9327	-46.5495	0.47519	NA	0.29756	0.42649
	19.9327	-45.3082	0.482957	NA	0.307351	0.543733
	19.9327	-44.0668	0.509684	NA	0.307897	0.473664
	19.9327	-42.8255	0.468261	0.800985	0.304118	0.457871
	19.9327	-41.5842	0.458239	0.846201	0.284702	0.410341
	19.9327	-40.3429	0.352012	1.05848	0.266554	0.461704
	19.9327	-39.1016	0.187976	0.703425	0.183179	0.232926
	19.9327	-37.8602	0.0959687	0.45027	0.116217	0.139098
	19.9327	-36.6189	0.0706495	0.369638	0.0954149	0.113778
	19.9327	-35.3776	0.0785697	0.348286	0.0936111	0.111411
	19.9327	-34.1363	0.0885356	0.371498	0.101689	0.11791
	19.9327	-32.895	0.0485877	0.301387	0.0762322	0.0935139
	19.9327	30.4123	-0.0180835	0.388775	0.0675849	0.109133
	19.9327	31.6536	0.00231488	0.393714	0.0815845	0.121006
	19.9327	32.895	0.0215425	0.42763	0.0977229	0.139534
	19.9327	34.1363	0.0472495	0.477364	0.110548	0.139858
	19.9327	35.3776	0.0847595	0.493573	0.125715	0.149949
	19.9327	36.6189	0.101815	0.523019	0.140883	0.158709
	19.9327	37.8602	0.120581	0.574393	0.144723	0.175261
	19.9327	39.1016	0.168332	0.725184	0.190114	0.209336
	19.9327	40.3429	0.0905912	0.592289	0.144406	0.179141
	19.9327	41.5842	0.076623	0.623816	0.152286	0.209876
	19.9327	53.9974	0.6945	NA	0.427691	0.532106
	19.9327	55.2387	0.799531	NA	0.505483	0.667229
	19.9327	56.48	0.855487	NA	0.529945	0.677112
	19.9327	57.7214	0.817769	NA	0.552826	0.798578
	19.9327	58.9627	0.818664	NA	0.567568	0.793647
	19.9327	60.204	0.737846	NA	0.523557	0.759889
	19.9327	61.4453	0.692268	NA	0.558593	0.773902
	19.9327	62.6866	0.612776	NA	0.51479	0.770195
	19.9327	68.8932	0.734703	NA	0.61309	0.427533
	19.9327	70.1345	0.570911	NA	0.397789	0.552205
	19.9327	71.3759	0.583744	NA	0.488265	0.738691
	19.9327	72.6172	0.510803	NA	0.545097	0.422704
	19.9327	73.8585	0.565686	NA	0.505366	0.196294
	19.9327	75.0998	0.403539	NA	0.524952	0.213462
	19.9327	76.3411	0.372507	NA	0.471752	0.528849
	19.9327	77.5825	0.226279	NA	0.287345	0.337146
	19.9327	78.8238	0.159424	NA	0.200973	0.239112
	19.9327	80.0651	0.199289	NA	0.25226	0.297262
	19.9327	81.3064	0.166369	NA	0.209855	0.248976
	19.9327	82.5477	0.124047	NA	0.158487	0.186145
	19.9327	83.7891	0.105805	NA	0.137571	0.158857
	19.9327	85.0304	0.0937457	NA	0.123176	0.140792
	19.9327	86.2717	0.08532	NA	0.112898	0.128167
	19.9327	87.513	0.0816999	NA	0.108432	0.122744
	19.9327	88.7543	0.0693498	NA	0.0929649	0.104237
	21.1784	-70.1345	0.0596251	NA	0.0626799	0.0489075
	21.1784	-68.8932	0.0564232	NA	0.0798209	0.0816824
	21.1784	-67.6519	0.0616738	NA	0.0870501	0.0881838
	21.1784	-66.4106	0.0681673	NA	0.096573	0.0961545
	21.1784	-65.1693	0.0712041	NA	0.101641	0.0995357
	21.1784	-63.928	0.0765894	NA	0.109059	0.106205
	21.1784	-62.6866	0.0820659	NA	0.117698	0.113157
	21.1784	-61.4453	0.0901503	NA	0.128427	0.123745
	21.1784	-60.204	0.0989388	NA	0.142058	0.125708
	21.1784	-58.9627	0.107109	NA	0.153159	0.106341
	21.1784	-57.7214	0.160113	NA	0.166785	0.080781
	21.1784	-56.48	0.171037	NA	0.177385	0.0689786
	21.1784	-55.2387	0.179262	NA	0.183163	0.071217
	21.1784	-53.9974	0.188049	NA	0.196655	0.123338
	21.1784	-52.7561	0.196735	NA	0.212816	0.176298
	21.1784	-51.5148	0.262412	NA	0.224156	0.175135
	21.1784	-50.2734	0.323204	NA	0.234659	0.339563
	21.1784	-49.0321	0.371158	NA	0.265195	0.369349
	21.1784	-47.7908	0.394845	NA	0.282559	0.445203
	21.1784	-46.5495	0.47238	NA	0.296135	0.423918
	21.1784	-45.3082	0.480871	NA	0.306088	0.541449
	21.1784	-44.0668	0.508045	NA	0.306934	0.472202
	21.1784	-42.8255	0.464724	0.798614	0.301992	0.455028
	21.1784	-41.5842	0.457188	0.836416	0.292644	0.420178
	21.1784	-40.3429	0.336964	1.01692	0.261703	0.439484
	21.1784	-39.1016	0.154001	0.61862	0.167858	0.190127
	21.1784	-37.8602	0.0803068	0.396183	0.104775	0.124096
	21.1784	-36.6189	0.0540895	0.34369	0.0855849	0.105389
	21.1784	-35.3776	0.0695789	0.327303	0.0873425	0.103216
	21.1784	-34.1363	0.0845276	0.358255	0.0975768	0.113824
	21.1784	-32.895	0.0219613	0.293578	0.0717059	0.0887601
	21.1784	31.6536	-0.0492272	0.29571	0.0367679	0.0718652
	21.1784	32.895	0.01715	0.401839	0.0955501	0.132403
	21.1784	34.1363	0.0517921	0.478318	0.110903	0.140284
	21.1784	35.3776	0.0860162	0.492422	0.126044	0.149701
	21.1784	36.6189	0.0935305	0.499737	0.132276	0.152142
	21.1784	37.8602	0.122414	0.569704	0.141405	0.171673
	21.1784	39.1016	0.146487	0.532823	0.14736	0.174469
	21.1784	55.2387	0.845729	NA	0.526838	0.632082
	21.1784	56.48	0.775213	NA	0.521874	0.683961
	21.1784	57.7214	0.826092	NA	0.552897	0.813996
	21.1784	58.9627	0.805831	NA	0.548796	0.791589
	21.1784	60.204	0.72484	NA	0.519333	0.729783
	21.1784	61.4453	0.62901	NA	0.528261	0.787876
	21.1784	62.6866	0.600885	NA	0.522565	0.751685
	21.1784	63.928	0.55684	NA	0.594483	0.446851
	21.1784	68.8932	0.757894	NA	0.632257	0.448734
	21.1784	70.1345	0.627903	NA	0.463377	0.652232
	21.1784	71.3759	0.608713	NA	0.510989	0.367928
	21.1784	72.6172	0.534335	NA	0.563765	0.312183
	21.1784	73.8585	0.582154	NA	0.516522	0.20234
	21.1784	75.0998	0.403144	NA	0.525662	0.221887
	21.1784	76.3411	0.369182	NA	0.456129	0.528301
	21.1784	77.5825	0.230561	NA	0.293024	0.34142
	21.1784	78.8238	0.189508	NA	0.239601	0.282771
	21.1784	80.0651	0.203489	NA	0.257717	0.303216
	21.1784	81.3064	0.165614	NA	0.208906	0.247894
	21.1784	82.5477	0.125142	NA	0.159711	0.187782
	21.1784	83.7891	0.106615	NA	0.138524	0.16007
	21.1784	85.0304	0.0941812	NA	0.123695	0.141442
	21.1784	86.2717	0.0860978	NA	0.113848	0.129331
	21.1784	87.513	0.0817874	NA	0.108537	0.122874
	21.1784	88.7543	0.0693583	NA	0.0929753	0.104249
	22.424	-70.1345	0.0573063	NA	0.0602409	0.04792
	22.424	-68.8932	0.0567153	NA	0.0800789	0.0820114
	22.424	-67.6519	0.0619877	NA	0.0875133	0.0885418
	22.424	-66.4106	0.0692795	NA	0.0981912	0.0976212
	22.424	-65.1693	0.0720395	NA	0.102871	0.100615
	22.424	-63.928	0.0768714	NA	0.110013	0.1065
	22.424	-62.6866	0.0821874	NA	0.116932	0.113215
	22.424	-61.4453	0.0905756	NA	0.129082	0.124172
	22.424	-60.204	0.0996956	NA	0.143054	0.121263
	22.424	-58.9627	0.107985	NA	0.15421	0.100104
	22.424	-57.7214	0.161193	NA	0.167939	0.0740884
	22.424	-56.48	0.170614	NA	0.176063	0.0687234
	22.424	-55.2387	0.178923	NA	0.184837	0.0710031
	22.424	-53.9974	0.187791	NA	0.196415	0.122988
	22.424	-52.7561	0.196757	NA	0.21685	0.175949
	22.424	-51.5148	0.262877	NA	0.224286	0.174977
	22.424	-50.2734	0.323697	NA	0.234575	0.339623
	22.424	-49.0321	0.368322	NA	0.263197	0.366292
	22.424	-47.7908	0.392145	NA	0.280707	0.44152
	22.424	-46.5495	0.470005	NA	0.297612	0.42163
	22.424	-45.3082	0.480085	NA	0.305823	0.539585
	22.424	-44.0668	0.507624	NA	0.307142	0.471414
	22.424	-42.8255	0.463628	0.801182	0.301359	0.454598
	22.424	-41.5842	0.453827	0.830572	0.289882	0.413314
	22.424	-40.3429	0.319489	0.964639	0.253644	0.414604
	22.424	-39.1016	0.135812	0.560581	0.152671	0.167534
	22.424	-37.8602	0.0671753	0.375021	0.0947463	0.114716
	22.424	-36.6189	0.0261733	0.327123	0.0788132	0.0965752
	22.424	-35.3776	0.0490171	0.307547	0.0775194	0.0952328
	22.424	-34.1363	0.0728206	0.313626	0.0856568	0.101896
	22.424	-32.895	0.00663482	0.268913	0.0631701	0.0831746
	22.424	31.6536	-0.044844	0.302506	0.0385777	0.0747794
	22.424	32.895	0.0110921	0.403561	0.0933035	0.132003
	22.424	34.1363	0.0566432	0.479035	0.111221	0.140662
	22.424	35.3776	0.0877813	0.496426	0.127474	0.150831
	22.424	36.6189	0.10464	0.510762	0.130065	0.156234
	22.424	37.8602	0.119044	0.539177	0.136641	0.164308
	22.424	57.7214	0.736866	NA	0.504543	0.671917
	22.424	58.9627	0.797972	NA	0.537475	0.828432
	22.424	61.4453	0.729099	NA	0.583794	0.436871
	22.424	62.6866	0.664211	NA	0.556228	0.618511
	22.424	63.928	0.588935	NA	0.473565	0.366483
	22.424	65.1693	0.509413	NA	0.537514	0.298918
	22.424	70.1345	0.614852	NA	0.448455	0.631734
	22.424	71.3759	0.625801	NA	0.524824	0.380385
	22.424	72.6172	0.542558	NA	0.572195	0.317571
	22.424	73.8585	0.595249	NA	0.527719	0.206392
	22.424	75.0998	0.408598	NA	0.532797	0.282851
	22.424	76.3411	0.363801	NA	0.449656	0.523634
	22.424	77.5825	0.263621	NA	0.336383	0.389279
	22.424	78.8238	0.162033	NA	0.204309	0.243054
	22.424	80.0651	0.195159	NA	0.246912	0.291147
	22.424	81.3064	0.164912	NA	0.208018	0.246866
	22.424	82.5477	0.125795	NA	0.160425	0.188755
	22.424	83.7891	0.107107	NA	0.139094	0.160804
	22.424	85.0304	0.094782	NA	0.124415	0.14234
	22.424	86.2717	0.0863161	NA	0.114111	0.129657
	22.424	87.513	0.0818786	NA	0.108648	0.12301
	22.424	88.7543	0.0693671	NA	0.092986	0.104262
	23.6697	-70.1345	0.0536716	NA	0.0563919	0.0482143
	23.6697	-68.8932	0.0566098	NA	0.0858763	0.0817351
	23.6697	-67.6519	0.0617756	NA	0.0872185	0.0881838
	23.6697	-66.4106	0.0698819	NA	0.0990714	0.0983974
	23.6697	-65.1693	0.0728502	NA	0.104061	0.101684
	23.6697	-63.928	0.0774258	NA	0.110835	0.107197
	23.6697	-62.6866	0.0827764	NA	0.117651	0.113938
	23.6697	-61.4453	0.0912546	NA	0.130104	0.124958
	23.6697	-60.204	0.100215	NA	0.143643	0.116313
	23.6697	-58.9627	0.108695	NA	0.154988	0.0928602
	23.6697	-57.7214	0.162036	NA	0.169642	0.065929
	23.6697	-56.48	0.170202	NA	0.174996	0.068419
	23.6697	-55.2387	0.179049	NA	0.187845	0.0709101
	23.6697	-53.9974	0.188002	NA	0.196685	0.122825
	23.6697	-52.7561	0.19767	NA	0.214175	0.176311
	23.6697	-51.5148	0.263488	NA	0.224804	0.254872
	23.6697	-50.2734	0.322704	NA	0.233208	0.337857
	23.6697	-49.0321	0.362836	NA	0.25928	0.360128
	23.6697	-47.7908	0.386861	NA	0.277093	0.433188
	23.6697	-46.5495	0.464796	NA	0.295926	0.418241
	23.6697	-45.3082	0.47956	NA	0.305567	0.53783
	23.6697	-44.0668	0.509338	NA	0.307907	0.473162
	23.6697	-42.8255	0.469637	0.810288	0.305019	0.460133
	23.6697	-41.5842	0.460618	0.844128	0.294888	0.420573
	23.6697	-40.3429	0.313251	0.942835	0.248538	0.406013
	23.6697	-39.1016	0.12735	0.528793	0.14467	0.168324
	23.6697	-37.8602	0.0533554	0.352074	0.0879628	0.107574
	23.6697	-36.6189	0.00402557	0.283068	0.0659994	0.0861506
	23.6697	-35.3776	0.00889329	0.272665	0.0645337	0.0850488
	23.6697	-34.1363	0.041507	0.293297	0.0710746	0.0884253
	23.6697	-32.895	-0.00699601	0.25724	0.05192	0.0781045
	23.6697	31.6536	-0.0424484	0.307753	0.040389	0.0768223
	23.6697	32.895	0.0169207	0.394882	0.0942352	0.130464
	23.6697	34.1363	0.0677764	0.468859	0.113381	0.142576
	23.6697	35.3776	0.0955694	0.511183	0.134965	0.15521
	23.6697	36.6189	0.106034	0.543828	0.144982	0.164049
	23.6697	37.8602	0.107834	0.557914	0.14806	0.16756
	23.6697	39.1016	0.132069	0.680643	0.170958	0.198893
	23.6697	40.3429	0.186301	0.893128	0.212289	0.250937
	23.6697	57.7214	0.721312	NA	0.466646	0.651469
	23.6697	58.9627	0.696691	NA	0.472116	0.716503
	23.6697	62.6866	0.615634	NA	0.65299	0.351956
	23.6697	63.928	0.62028	NA	0.5203	0.377846
	23.6697	65.1693	0.499335	NA	0.408318	0.319023
	23.6697	70.1345	0.739334	NA	0.591711	0.441384
	23.6697	71.3759	0.628835	NA	0.527438	0.378553
	23.6697	72.6172	0.549271	NA	0.579041	0.322118
	23.6697	73.8585	0.605055	NA	0.533637	0.209108
	23.6697	75.0998	0.414796	NA	0.541228	0.289038
	23.6697	76.3411	0.359444	NA	0.440151	0.51906
	23.6697	77.5825	0.316457	NA	0.399072	0.465212
	23.6697	78.8238	0.166452	NA	0.209958	0.249671
	23.6697	80.0651	0.194854	NA	0.246508	0.290886
	23.6697	81.3064	0.164365	NA	0.207326	0.246062
	23.6697	82.5477	0.126952	NA	0.161707	0.190484
	23.6697	83.7891	0.107861	NA	0.139976	0.161932
	23.6697	85.0304	0.0951677	NA	0.124871	0.142915
	23.6697	86.2717	0.0865312	NA	0.114371	0.129977
	23.6697	87.513	0.0819684	NA	0.108756	0.123143
	23.6697	88.7543	0.0693755	NA	0.0929964	0.104275
	24.9154	-70.1345	0.0474466	NA	0.0498764	0.0410184
	24.9154	-68.8932	0.0564223	NA	0.081055	0.0813875
	24.9154	-67.6519	0.0615204	NA	0.0868549	0.0878086
	24.9154	-66.4106	0.0698092	NA	0.0989732	0.098259
	24.9154	-65.1693	0.0731168	NA	0.104457	0.102013
	24.9154	-63.928	0.0776202	NA	0.111129	0.107414
	24.9154	-62.6866	0.083069	NA	0.118093	0.114262
	24.9154	-61.4453	0.0915292	NA	0.131155	0.123861
	24.9154	-60.204	0.100363	NA	0.143707	0.111568
	24.9154	-58.9627	0.150283	NA	0.155055	0.0858694
	24.9154	-57.7214	0.162144	NA	0.169803	0.065778
	24.9154	-56.48	0.17011	NA	0.173763	0.0681476
	24.9154	-55.2387	0.178941	NA	0.184963	0.118587
	24.9154	-53.9974	0.188741	NA	0.197544	0.122768
	24.9154	-52.7561	0.199509	NA	0.21201	0.177208
	24.9154	-51.5148	0.264625	NA	0.225767	0.335542
	24.9154	-50.2734	0.319234	NA	0.230205	0.333377
	24.9154	-49.0321	0.357366	NA	0.257602	0.353877
	24.9154	-47.7908	0.381219	NA	0.273227	0.424578
	24.9154	-46.5495	0.46219	NA	0.294783	0.416382
	24.9154	-45.3082	0.480174	NA	0.305877	0.539563
	24.9154	-44.0668	0.514241	NA	0.306204	0.479132
	24.9154	-42.8255	0.483729	0.826029	0.313526	0.472321
	24.9154	-41.5842	0.471524	0.874058	0.296082	0.420544
	24.9154	-40.3429	0.327149	0.981464	0.254157	0.42593
	24.9154	-39.1016	0.132476	0.529754	0.147134	0.160046
	24.9154	-37.8602	0.0531418	0.336007	0.083916	0.103254
	24.9154	-36.6189	-0.00620996	0.262863	0.0544477	0.0803772
	24.9154	-35.3776	-0.0150212	0.252533	0.0404197	0.0694836
	24.9154	-34.1363	0.0173368	0.267358	0.0658716	0.0830882
	24.9154	-32.895	-0.0398532	0.231846	0.0291408	0.0559857
	24.9154	31.6536	-0.0448011	0.317269	0.0408038	0.0789045
	24.9154	32.895	0.0215576	0.425732	0.097401	0.138989
	24.9154	34.1363	0.0747063	0.47832	0.119217	0.145521
	24.9154	35.3776	0.111914	0.55754	0.139351	0.168045
	24.9154	36.6189	0.126904	0.605122	0.149258	0.181403
	24.9154	37.8602	0.182589	0.746591	0.195326	0.234011
	24.9154	39.1016	0.218806	0.821706	0.203378	0.278865
	24.9154	40.3429	0.289695	0.968432	0.229716	0.367041
	24.9154	57.7214	0.945931	NA	0.62685	0.931242
	24.9154	58.9627	0.794776	NA	0.552853	0.872678
	24.9154	63.928	0.542162	NA	0.568214	0.321693
	24.9154	65.1693	0.204114	NA	0.216847	0.18158
	24.9154	71.3759	0.496517	NA	0.541753	0.407494
	24.9154	72.6172	0.556898	NA	0.584069	0.327564
	24.9154	73.8585	0.611344	NA	0.541574	0.210697
	24.9154	75.0998	0.426735	NA	0.557433	0.315134
	24.9154	76.3411	0.36512	NA	0.449217	0.528789
	24.9154	77.5825	0.318829	NA	0.402625	0.469525
	24.9154	78.8238	0.149978	NA	0.188864	0.223709
	24.9154	80.0651	0.180963	NA	0.228552	0.270423
	24.9154	81.3064	0.164553	NA	0.207577	0.246399
	24.9154	82.5477	0.127863	NA	0.162715	0.191845
	24.9154	83.7891	0.108379	NA	0.140575	0.162707
	24.9154	85.0304	0.0961997	NA	0.126104	0.144458
	24.9154	86.2717	0.0867355	NA	0.114616	0.130282
	24.9154	87.513	0.0820576	NA	0.108864	0.123276
	24.9154	88.7543	0.0693823	NA	0.0930045	0.104285
	26.161	-70.1345	0.0387263	NA	0.0407598	0.0286697
	26.161	-68.8932	0.0555834	NA	0.0796712	0.0801152
	26.161	-67.6519	0.0607673	NA	0.0857752	0.0867468
	26.161	-66.4106	0.0693348	NA	0.0982892	0.0975963
	26.161	-65.1693	0.0730669	NA	0.10439	0.101913
	26.161	-63.928	0.0777478	NA	0.111324	0.107545
	26.161	-62.6866	0.0834431	NA	0.118651	0.114704
	26.161	-61.4453	0.0920578	NA	0.131953	0.121616
	26.161	-60.204	0.100739	NA	0.144101	0.107045
	26.161	-58.9627	0.150645	NA	0.156928	0.0787713
	26.161	-57.7214	0.162148	NA	0.168371	0.0655649
	26.161	-56.48	0.170083	NA	0.173804	0.0678134
	26.161	-55.2387	0.178945	NA	0.187102	0.117836
	26.161	-53.9974	0.189328	NA	0.199146	0.122336
	26.161	-52.7561	0.260494	NA	0.218249	0.177812
	26.161	-51.5148	0.26492	NA	0.226025	0.334855
	26.161	-50.2734	0.314991	NA	0.227081	0.328076
	26.161	-49.0321	0.353469	NA	0.253374	0.346965
	26.161	-47.7908	0.381105	NA	0.269334	0.415176
	26.161	-46.5495	0.457812	NA	0.29258	0.412816
	26.161	-45.3082	0.478326	NA	0.304767	0.538366
	26.161	-44.0668	0.512359	NA	0.30625	0.482724
	26.161	-42.8255	0.494569	0.725342	0.320229	0.481419
	26.161	-41.5842	0.482728	0.890818	0.298038	0.430585
	26.161	-40.3429	0.344763	1.02925	0.261633	0.451965
	26.161	-39.1016	0.145071	0.555951	0.153089	0.17754
	26.161	-37.8602	0.051154	0.324338	0.0812345	0.0999581
	26.161	-36.6189	-0.0208394	0.242285	0.0368885	0.0638022
	26.161	-35.3776	-0.0474257	0.22537	0.0268899	0.0523144
	26.161	-34.1363	-0.0183258	0.236224	0.0364548	0.0634736
	26.161	-32.895	-0.100762	0.200885	0.00496981	0.033276
	26.161	31.6536	-0.0154496	0.351078	0.0625762	0.0948765
	26.161	32.895	0.0281184	0.434088	0.100924	0.136577
	26.161	34.1363	0.0816778	0.479519	0.122255	0.146133
	26.161	35.3776	0.11547	0.562734	0.140985	0.170282
	26.161	36.6189	0.137103	0.619591	0.156986	0.191271
	26.161	37.8602	0.175588	0.726828	0.191618	0.220502
	26.161	39.1016	0.221481	0.82377	0.203114	0.281111
	26.161	40.3429	0.254745	0.908074	0.225755	0.297444
	26.161	58.9627	0.541462	NA	0.382486	0.551244
	26.161	71.3759	0.508426	NA	0.554137	0.420271
	26.161	72.6172	0.566689	NA	0.585999	0.334697
	26.161	73.8585	0.616127	NA	0.54567	0.212062
	26.161	75.0998	0.442901	NA	0.57998	0.23813
	26.161	76.3411	0.370966	NA	0.454769	0.537384
	26.161	77.5825	0.319267	NA	0.405833	0.470757
	26.161	78.8238	0.221778	NA	0.281499	0.330058
	26.161	80.0651	0.200892	NA	0.254314	0.300239
	26.161	81.3064	0.164664	NA	0.207723	0.246583
	26.161	82.5477	0.129042	NA	0.164016	0.193606
	26.161	83.7891	0.110253	NA	0.142752	0.16551
	26.161	85.0304	0.0967399	NA	0.126748	0.145266
	26.161	86.2717	0.0870526	NA	0.115	0.130755
	26.161	87.513	0.082141	NA	0.108964	0.1234
	26.161	88.7543	0.0693891	NA	0.0930127	0.104295
	27.4067	-70.1345	0.0326547	NA	0.0341961	0.0222642
	27.4067	-68.8932	0.0547991	NA	0.0785064	0.0789631
	27.4067	-67.6519	0.059723	NA	0.0842753	0.0852949
	27.4067	-66.4106	0.0686996	NA	0.0973668	0.0967465
	27.4067	-65.1693	0.0733011	NA	0.104732	0.102233
	27.4067	-63.928	0.077653	NA	0.111191	0.107386
	27.4067	-62.6866	0.0834649	NA	0.118696	0.114674
	27.4067	-61.4453	0.0924492	NA	0.132547	0.119749
	27.4067	-60.204	0.101077	NA	0.144477	0.10365
	27.4067	-58.9627	0.150779	NA	0.157091	0.0733398
	27.4067	-57.7214	0.162009	NA	0.166995	0.0653511
	27.4067	-56.48	0.169649	NA	0.177997	0.113098
	27.4067	-55.2387	0.177896	NA	0.186114	0.116498
	27.4067	-53.9974	0.18834	NA	0.203642	0.169588
	27.4067	-52.7561	0.258623	NA	0.221641	0.175451
	27.4067	-51.5148	0.262699	NA	0.224166	0.331182
	27.4067	-50.2734	0.313489	NA	0.230116	0.338432
	27.4067	-49.0321	0.350046	NA	0.249409	0.342574
	27.4067	-47.7908	0.378112	NA	0.26887	0.40923
	27.4067	-46.5495	0.456938	NA	0.293438	0.411084
	27.4067	-45.3082	0.479221	NA	0.305303	0.53956
	27.4067	-44.0668	0.514178	NA	0.305847	0.486199
	27.4067	-42.8255	0.498771	0.616558	0.322922	0.449357
	27.4067	-41.5842	0.477461	0.888823	0.30007	0.438545
	27.4067	-40.3429	0.355125	1.05673	0.270508	0.46779
	27.4067	-39.1016	0.156682	0.573276	0.156644	0.188533
	27.4067	-37.8602	0.0595916	0.317942	0.0825877	0.0989754
	27.4067	-36.6189	-0.0130429	0.231196	0.0373916	0.0648135
	27.4067	-35.3776	-0.0691201	0.201593	0.0107133	0.0365127
	27.4067	-34.1363	-0.0795257	0.198735	0.00856008	0.0351124
	27.4067	-32.895	-0.15764	0.179041	-0.0082961	0.0165201
	27.4067	29.171	-0.0907948	0.223444	0.00980437	0.0396064
	27.4067	30.4123	-0.0459059	0.263605	0.0326864	0.0637801
	27.4067	31.6536	-0.00346442	0.366112	0.0719534	0.107783
	27.4067	32.895	0.0286315	0.437391	0.101653	0.137328
	27.4067	34.1363	0.0785208	0.482957	0.121509	0.146903
	27.4067	35.3776	0.107063	0.540686	0.135703	0.163351
	27.4067	36.6189	0.126431	0.597883	0.14726	0.179012
	27.4067	37.8602	0.199625	0.743877	0.189521	0.252728
	27.4067	39.1016	0.25382	0.785746	0.199851	0.325154
	27.4067	40.3429	0.288749	0.836222	0.226339	0.37448
	27.4067	58.9627	0.533206	NA	0.376273	0.500153
	27.4067	70.1345	0.743738	NA	0.526862	0.752753
	27.4067	71.3759	0.513281	NA	0.559631	0.423028
	27.4067	72.6172	0.575949	NA	0.595077	0.341968
	27.4067	73.8585	0.618512	NA	0.545056	0.213078
	27.4067	75.0998	0.44576	NA	0.545026	0.234494
	27.4067	76.3411	0.378724	NA	0.456524	0.546988
	27.4067	77.5825	0.307618	NA	0.394551	0.453546
	27.4067	78.8238	0.210487	NA	0.266788	0.313901
	27.4067	80.0651	0.192651	NA	0.243637	0.28813
	27.4067	81.3064	0.166592	NA	0.210172	0.249459
	27.4067	82.5477	0.131113	NA	0.166287	0.196701
	27.4067	83.7891	0.110788	NA	0.143364	0.166307
	27.4067	85.0304	0.0970454	NA	0.127107	0.145721
	27.4067	86.2717	0.0872193	NA	0.115199	0.131003
	27.4067	87.513	0.0822716	NA	0.109122	0.123594
	27.4067	88.7543	0.0691455	NA	0.0927611	0.103949
	28.6523	-70.1345	0.0291446	NA	0.0305213	0.0199048
	28.6523	-68.8932	0.055435	NA	0.0791041	0.0797982
	28.6523	-67.6519	0.0581912	NA	0.0820725	0.0831917
	28.6523	-66.4106	0.0674565	NA	0.0955622	0.0950859
	28.6523	-65.1693	0.0734587	NA	0.104956	0.10248
	28.6523	-63.928	0.0778403	NA	0.111462	0.107655
	28.6523	-62.6866	0.0836604	NA	0.118988	0.114906
	28.6523	-61.4453	0.0931138	NA	0.13354	0.118196
	28.6523	-60.204	0.101741	NA	0.145767	0.101356
	28.6523	-58.9627	0.150287	NA	0.156594	0.0697302
	28.6523	-57.7214	0.161408	NA	0.165848	0.0650235
	28.6523	-56.48	0.168455	NA	0.174135	0.111932
	28.6523	-55.2387	0.175503	NA	0.183701	0.114454
	28.6523	-53.9974	0.185372	NA	0.204264	0.166018
	28.6523	-52.7561	0.254522	NA	0.218104	0.171792
	28.6523	-51.5148	0.26186	NA	0.223471	0.329371
	28.6523	-50.2734	0.31625	NA	0.231941	0.340689
	28.6523	-49.0321	0.35138	NA	0.248818	0.34291
	28.6523	-47.7908	0.378325	NA	0.268825	0.406338
	28.6523	-46.5495	0.464049	NA	0.297441	0.416539
	28.6523	-45.3082	0.486	NA	0.309129	0.547882
	28.6523	-44.0668	0.51984	NA	0.309118	0.492419
	28.6523	-42.8255	0.513892	0.629532	0.331745	0.464041
	28.6523	-41.5842	0.466728	0.866157	0.295672	0.430281
	28.6523	-40.3429	0.347643	0.983283	0.266209	0.458942
	28.6523	-39.1016	0.160005	0.569389	0.15469	0.198355
	28.6523	-37.8602	0.062817	0.307469	0.0820528	0.0966207
	28.6523	-36.6189	-0.00447636	0.217877	0.0452268	0.0636913
	28.6523	-35.3776	-0.0706361	0.182649	0.00827381	0.0315562
	28.6523	-34.1363	-0.143211	0.171393	-0.00461989	0.017536
	28.6523	-32.895	-0.147281	0.148227	-0.0170302	0.00282146
	28.6523	29.171	-0.0865671	0.22639	0.0108338	0.0405658
	28.6523	30.4123	-0.044761	0.263227	0.0328728	0.0639945
	28.6523	31.6536	-0.0100191	0.362025	0.0675548	0.101869
	28.6523	32.895	0.0237007	0.433238	0.0993847	0.140917
	28.6523	34.1363	0.067624	0.478429	0.114604	0.145046
	28.6523	35.3776	0.0979015	0.525532	0.138149	0.159017
	28.6523	36.6189	0.145194	0.629615	0.166488	0.185894
	28.6523	37.8602	0.13794	0.548021	0.151679	0.167099
	28.6523	40.3429	0.279021	0.813486	0.222754	0.360145
	28.6523	41.5842	0.35095	1.11665	0.279209	0.457355
	28.6523	42.8255	0.333356	0.980251	0.253459	0.435894
	28.6523	71.3759	0.523378	NA	0.556492	0.305367
	28.6523	72.6172	0.587136	NA	0.562744	0.199007
	28.6523	73.8585	0.417491	NA	0.548734	0.214804
	28.6523	75.0998	0.447218	NA	0.557942	0.234458
	28.6523	76.3411	0.400236	NA	0.495584	0.5747
	28.6523	77.5825	0.31983	NA	0.403498	0.470645
	28.6523	78.8238	0.259109	NA	0.330321	0.385328
	28.6523	80.0651	0.226322	NA	0.287383	0.337608
	28.6523	81.3064	0.166842	NA	0.210488	0.249826
	28.6523	82.5477	0.132097	NA	0.16736	0.198171
	28.6523	83.7891	0.111538	NA	0.144231	0.167429
	28.6523	85.0304	0.0972425	NA	0.127333	0.146013
	28.6523	86.2717	0.087353	NA	0.115361	0.131203
	28.6523	87.513	0.082333	NA	0.109199	0.123687
	28.6523	88.7543	0.0691504	NA	0.092769	0.103957
	29.898	-68.8932	0.0819852	NA	0.107781	0.120124
	29.898	-67.6519	0.0561643	NA	0.079158	0.0804239
	29.898	-66.4106	0.0655469	NA	0.0927935	0.0925281
	29.898	-65.1693	0.0731308	NA	0.104465	0.102096
	29.898	-63.928	0.0779717	NA	0.111643	0.107888
	29.898	-62.6866	0.0835744	NA	0.118866	0.114778
	29.898	-61.4453	0.0933707	NA	0.133916	0.116697
	29.898	-60.204	0.102311	NA	0.147322	0.098972
	29.898	-58.9627	0.150093	NA	0.156404	0.0671199
	29.898	-57.7214	0.160249	NA	0.164434	0.064537
	29.898	-56.48	0.167201	NA	0.172862	0.110967
	29.898	-55.2387	0.172893	NA	0.181013	0.112567
	29.898	-53.9974	0.181569	NA	0.197819	0.162254
	29.898	-52.7561	0.250968	NA	0.215065	0.168969
	29.898	-51.5148	0.263192	NA	0.224597	0.330732
	29.898	-50.2734	0.321362	NA	0.235544	0.346105
	29.898	-49.0321	0.355366	NA	0.251456	0.346572
	29.898	-47.7908	0.383127	NA	0.271865	0.410395
	29.898	-46.5495	0.470857	NA	0.300136	0.423247
	29.898	-45.3082	0.4985	NA	0.320275	0.422948
	29.898	-44.0668	0.526069	NA	0.312855	0.5002
	29.898	-42.8255	0.50268	0.617412	0.325401	0.453683
	29.898	-41.5842	0.45702	0.843096	0.290333	0.421708
	29.898	-40.3429	0.338769	0.948031	0.26017	0.447367
	29.898	-39.1016	0.16028	0.562974	0.152921	0.201451
	29.898	-37.8602	0.067004	0.307109	0.08307	0.0981345
	29.898	-36.6189	0.00466008	0.2146	0.051233	0.0670942
	29.898	-35.3776	-0.0528102	0.181488	0.0146138	0.0371564
	29.898	-34.1363	-0.150927	0.155021	-0.0109407	0.0106247
	29.898	-32.895	-0.19267	0.123615	-0.0334091	-0.0164795
	29.898	-31.6536	-0.226706	0.155618	-0.0510345	-0.0276041
	29.898	31.6536	-0.0244714	0.354804	0.0571934	0.0970783
	29.898	32.895	0.0120966	0.414914	0.0959658	0.13549
	29.898	34.1363	0.0391505	0.477629	0.112492	0.139194
	29.898	35.3776	0.0708767	0.472208	0.115993	0.143676
	29.898	36.6189	0.129155	0.523358	0.14443	0.167649
	29.898	41.5842	0.33993	1.04388	0.265034	0.442538
	29.898	42.8255	0.346025	1.06275	0.269343	0.451174
	29.898	44.0668	0.440473	1.07935	0.313487	0.562042
	29.898	71.3759	0.536109	NA	0.561894	0.318394
	29.898	72.6172	0.586255	NA	0.525093	0.199657
	29.898	73.8585	0.418224	NA	0.539229	0.215504
	29.898	75.0998	0.448877	NA	0.560212	0.235164
	29.898	76.3411	0.423537	NA	0.524734	0.60472
	29.898	77.5825	0.333984	NA	0.421227	0.490671
	29.898	78.8238	0.264872	NA	0.337885	0.394031
	29.898	80.0651	0.22442	NA	0.284901	0.334862
	29.898	81.3064	0.166287	NA	0.209782	0.248997
	29.898	82.5477	0.132377	NA	0.16765	0.198585
	29.898	83.7891	0.111826	NA	0.144542	0.167853
	29.898	85.0304	0.097708	NA	0.127884	0.146708
	29.898	86.2717	0.0875013	NA	0.115537	0.131424
	29.898	87.513	0.0823982	NA	0.109278	0.123784
	29.898	88.7543	0.0691579	NA	0.0927782	0.103969
	31.1437	-68.8932	0.078291	NA	0.105828	0.116943
	31.1437	-67.6519	0.0539448	NA	0.0762561	0.0774066
	31.1437	-66.4106	0.0632199	NA	0.0894177	0.0894448
	31.1437	-65.1693	0.0719364	NA	0.102705	0.100553
	31.1437	-63.928	0.0778507	NA	0.111452	0.107796
	31.1437	-62.6866	0.0832731	NA	0.11843	0.114359
	31.1437	-61.4453	0.0932017	NA	0.133623	0.114924
	31.1437	-60.204	0.102861	NA	0.146793	0.0966003
	31.1437	-58.9627	0.150347	NA	0.157402	0.0646505
	31.1437	-57.7214	0.159956	NA	0.163974	0.0643951
	31.1437	-56.48	0.166862	NA	0.17252	0.11068
	31.1437	-55.2387	0.172191	NA	0.181069	0.11202
	31.1437	-53.9974	0.179903	NA	0.193937	0.160619
	31.1437	-52.7561	0.24972	NA	0.213997	0.167964
	31.1437	-51.5148	0.264498	NA	0.225695	0.33239
	31.1437	-50.2734	0.326505	NA	0.234922	0.352088
	31.1437	-49.0321	0.360174	NA	0.2548	0.351437
	31.1437	-47.7908	0.394772	NA	0.280274	0.426214
	31.1437	-46.5495	0.491173	NA	0.307779	0.440323
	31.1437	-45.3082	0.498711	NA	0.317313	0.490743
	31.1437	-44.0668	0.531299	NA	0.316028	0.507
	31.1437	-42.8255	0.501842	0.615121	0.324808	0.4532
	31.1437	-41.5842	0.448855	0.826077	0.285459	0.415092
	31.1437	-40.3429	0.332067	0.922059	0.255559	0.438634
	31.1437	-39.1016	0.165996	0.578074	0.152727	0.213196
	31.1437	-37.8602	0.0748706	0.328343	0.0889273	0.105735
	31.1437	-36.6189	0.0163433	0.224585	0.0565603	0.0702326
	31.1437	-35.3776	-0.0207307	0.194903	0.0296607	0.0506636
	31.1437	-34.1363	-0.110133	0.160595	-0.00143585	0.0217631
	31.1437	-32.895	-0.201983	0.127246	-0.035032	-0.0125031
	31.1437	-31.6536	-0.226756	0.164434	-0.0446715	-0.0229759
	31.1437	-30.4123	-0.0959001	0.135386	-0.00173922	0.0179294
	31.1437	31.6536	-0.0410098	0.349636	0.0484289	0.0890079
	31.1437	32.895	0.00266342	0.399633	0.0827947	0.122883
	31.1437	34.1363	0.0240142	0.447985	0.101996	0.145067
	31.1437	35.3776	0.0426318	0.47493	0.109804	0.13895
	31.1437	36.6189	0.106685	0.473699	0.122693	0.146406
	31.1437	41.5842	0.360516	1.10124	0.280156	0.472421
	31.1437	42.8255	0.368777	1.13556	0.285984	0.483701
	31.1437	44.0668	0.414984	1.04435	0.3149	0.544726
	31.1437	45.3082	0.546243	1.33725	0.388212	0.709273
	31.1437	70.1345	0.580123	NA	0.619961	0.471241
	31.1437	71.3759	0.556714	NA	0.575154	0.189628
	31.1437	72.6172	0.583172	NA	0.517965	0.199698
	31.1437	73.8585	0.417119	NA	0.539	0.215643
	31.1437	75.0998	0.451089	NA	0.550548	0.236614
	31.1437	76.3411	0.432152	NA	0.526978	0.615786
	31.1437	77.5825	0.345815	NA	0.435967	0.50719
	31.1437	78.8238	0.268104	NA	0.342142	0.398711
	31.1437	80.0651	0.218774	NA	0.277545	0.326578
	31.1437	81.3064	0.165714	NA	0.209055	0.248144
	31.1437	82.5477	0.133096	NA	0.168428	0.199657
	31.1437	83.7891	0.112155	NA	0.144911	0.168343
	31.1437	85.0304	0.0979473	NA	0.128163	0.147064
	31.1437	86.2717	0.0877897	NA	0.115884	0.131854
	31.1437	87.513	0.0824603	NA	0.109352	0.123876
	31.1437	88.7543	0.0691652	NA	0.0927871	0.103979
	32.3893	-68.8932	0.0577431	NA	0.0800326	0.0861863
	32.3893	-67.6519	0.0517257	NA	0.0736524	0.0743694
	32.3893	-66.4106	0.061346	NA	0.0866866	0.0870568
	32.3893	-65.1693	0.0705276	NA	0.100519	0.0988127
	32.3893	-63.928	0.0776538	NA	0.1106	0.107688
	32.3893	-62.6866	0.0834761	NA	0.118716	0.114676
	32.3893	-61.4453	0.0932803	NA	0.133711	0.114156
	32.3893	-60.204	0.103391	NA	0.147457	0.0937696
	32.3893	-58.9627	0.151062	NA	0.158164	0.061684
	32.3893	-57.7214	0.16045	NA	0.164507	0.0645359
	32.3893	-56.48	0.167379	NA	0.17495	0.110913
	32.3893	-55.2387	0.172493	NA	0.181405	0.112094
	32.3893	-53.9974	0.178959	NA	0.190635	0.159603
	32.3893	-52.7561	0.247862	NA	0.212415	0.1666
	32.3893	-51.5148	0.263221	NA	0.22462	0.330851
	32.3893	-50.2734	0.327757	NA	0.235898	0.341071
	32.3893	-49.0321	0.369422	NA	0.266184	0.36524
	32.3893	-47.7908	0.399451	NA	0.281811	0.433538
	32.3893	-46.5495	0.497966	NA	0.307643	0.444425
	32.3893	-45.3082	0.504702	NA	0.323701	0.428198
	32.3893	-44.0668	0.53512	NA	0.318532	0.513219
	32.3893	-42.8255	0.496947	0.607172	0.321046	0.449233
	32.3893	-41.5842	0.443263	0.811602	0.282333	0.40977
	32.3893	-40.3429	0.342971	0.812471	0.264437	0.457167
	32.3893	-39.1016	0.176132	0.610747	0.161788	0.232169
	32.3893	-37.8602	0.081478	0.349573	0.0942155	0.112017
	32.3893	-36.6189	0.0314322	0.233542	0.0573632	0.0712893
	32.3893	-35.3776	-0.000817052	0.188684	0.0426291	0.0575861
	32.3893	-34.1363	-0.0488555	0.168184	0.0129713	0.0344382
	32.3893	-32.895	-0.154788	0.150223	-0.0193537	0.000160044
	32.3893	-31.6536	-0.246933	0.147254	-0.060454	-0.0308072
	32.3893	-30.4123	-0.227249	0.124599	-0.0727631	-0.0401576
	32.3893	-29.171	-0.238837	0.123028	-0.0735127	-0.0368728
	32.3893	-27.9297	-0.32021	0.0537362	-0.0966606	-0.0872696
	32.3893	-26.6884	-0.241462	0.121216	-0.0613857	-0.0327158
	32.3893	31.6536	-0.0389301	0.34561	0.049031	0.0886613
	32.3893	32.895	-0.0114098	0.383882	0.0705393	0.109534
	32.3893	34.1363	0.0142344	0.419337	0.0927158	0.136014
	32.3893	35.3776	0.033971	0.452057	0.106005	0.132202
	32.3893	36.6189	0.0979567	0.4459	0.117308	0.140609
	32.3893	41.5842	0.396307	0.950175	0.283565	0.532345
	32.3893	42.8255	0.368281	1.13122	0.276744	0.483202
	32.3893	44.0668	0.415406	1.0332	0.316394	0.555581
	32.3893	45.3082	0.483891	1.21405	0.350907	0.632513
	32.3893	68.8932	0.596493	NA	0.72489	0.299682
	32.3893	70.1345	0.579314	NA	0.61542	0.336939
	32.3893	71.3759	0.561404	NA	0.537569	0.192494
	32.3893	72.6172	0.582398	NA	0.519451	0.200811
	32.3893	73.8585	0.419903	NA	0.55101	0.217835
	32.3893	75.0998	0.450923	NA	0.56155	0.237304
	32.3893	76.3411	0.431074	NA	0.534468	0.617065
	32.3893	77.5825	0.350206	NA	0.441467	0.513425
	32.3893	78.8238	0.264034	NA	0.336802	0.392391
	32.3893	80.0651	0.210729	NA	0.267087	0.314602
	32.3893	81.3064	0.164831	NA	0.207932	0.246823
	32.3893	82.5477	0.133441	NA	0.168792	0.20017
	32.3893	83.7891	0.112742	NA	0.145582	0.169219
	32.3893	85.0304	0.0981908	NA	0.128446	0.147426
	32.3893	86.2717	0.0879098	NA	0.116025	0.132032
	32.3893	87.513	0.0825167	NA	0.109419	0.12396
	32.3893	88.7543	0.0691723	NA	0.0927958	0.10399
	33.635	-67.6519	0.0521221	NA	0.0733988	0.0746079
	33.635	-66.4106	0.0600566	NA	0.0847916	0.0855239
	33.635	-65.1693	0.0692104	NA	0.0981325	0.0972956
	33.635	-63.928	0.0776985	NA	0.110615	0.107995
	33.635	-62.6866	0.0840668	NA	0.119555	0.115562
	33.635	-61.4453	0.094006	NA	0.134752	0.114471
	33.635	-60.204	0.104111	NA	0.148411	0.0915724
	33.635	-58.9627	0.152017	NA	0.159177	0.0619966
	33.635	-57.7214	0.160969	NA	0.164454	0.0646752
	33.635	-56.48	0.168071	NA	0.175692	0.111231
	33.635	-55.2387	0.17258	NA	0.182292	0.111997
	33.635	-53.9974	0.17848	NA	0.189657	0.158986
	33.635	-52.7561	0.245595	NA	0.210483	0.164888
	33.635	-51.5148	0.261159	NA	0.222887	0.328121
	33.635	-50.2734	0.329612	NA	0.237405	0.344124
	33.635	-49.0321	0.372905	NA	0.266179	0.36999
	33.635	-47.7908	0.40431	NA	0.289058	0.456935
	33.635	-46.5495	0.511508	NA	0.31401	0.460021
	33.635	-45.3082	0.523887	NA	0.330408	0.428844
	33.635	-44.0668	0.550056	NA	0.323483	0.511672
	33.635	-42.8255	0.499615	0.606977	0.321072	0.45234
	33.635	-41.5842	0.44483	0.816024	0.28475	0.412672
	33.635	-40.3429	0.361644	0.856358	0.279023	0.483008
	33.635	-39.1016	0.1908	0.67901	0.171304	0.237669
	33.635	-37.8602	0.0908244	0.381458	0.104225	0.120874
	33.635	-36.6189	0.0421385	0.238437	0.0629275	0.0738837
	33.635	-35.3776	0.0139047	0.190075	0.0485115	0.0603015
	33.635	-34.1363	-0.00570645	0.182397	0.0350186	0.0526954
	33.635	-32.895	-0.0556583	0.17768	0.0121696	0.03503
	33.635	-31.6536	-0.216359	0.19203	-0.03751	-0.0140785
	33.635	-30.4123	-0.255977	0.149987	-0.079475	-0.0398132
	33.635	-29.171	-0.304058	0.0890731	-0.0934227	-0.0664657
	33.635	-27.9297	-0.370557	0.0860566	-0.112823	-0.102343
	33.635	-26.6884	-0.418419	0.0434984	-0.138867	-0.117665
	33.635	-25.447	-0.37427	0.0858815	-0.113929	-0.103805
[truncated: 26,981 more rows]
